# Supplementary material for: Prognostic Influence of Pre-Operative C-Reactive Protein in Node-Negative Breast Cancer Patients
Source: PLoS One. 2014 Oct 23;9(10):e111306. doi: 10.1371/journal.pone.0111306 (PMC4207815; doi:10.1371/journal.pone.0111306)
Supplement: Table S3 — Spearman's rank correlation coefficient between pre-operative CRP level and mRNA expression level for all probe sets on the Affymetrix HG-U133A array was assessed with the false discovery rate (0.05) controlled according to Benjamini and Yekutieli. (XLSX) [file pone.0111306.s004.xlsx]

## Sheet: Suppl. table 1
Table S3:
Spearman’s rank correlation coefficient between pre-operative CRP level and mRNA expression level for all probe sets on the
Affymetrix HG-U133A array was assessed with the false discovery rate (0.05) controlled according to Benjamini and Yekutieli.
gene symbol	probe set	rho	p-value	p-value adjusted
ZNF140	204523_at	0.3764	0.0011	0.9999
MLH1	202520_s_at	0.3375	0.0037	0.9999
NUP98	210793_s_at	0.3351	0.004	0.9999
SLC25A3	200030_s_at	0.3316	0.0044	0.9999
TAF10	200055_at	0.3269	0.0051	0.9999
CECR1	219505_at	0.3253	0.0053	0.9999
LMOD1	211562_s_at	0.3235	0.0056	0.9999
TMED10	212352_s_at	0.3213	0.0059	0.9999
PTPN11	212610_at	0.3209	0.006	0.9999
RPS6KA5	204635_at	0.3066	0.0088	0.9999
C12orf52	221777_at	0.3043	0.0093	0.9999
LINC00667	215283_at	0.3025	0.0098	0.9999
ZNF410	202010_s_at	0.3012	0.0101	0.9999
PRDX3	201619_at	0.3007	0.0103	0.9999
RPLP0	211720_x_at	0.2982	0.011	0.9999
THYN1	218491_s_at	0.2964	0.0115	0.9999
ESR1	211235_s_at	0.2949	0.0119	0.9999
MSRA	219281_at	0.2943	0.0121	0.9999
NULL	216339_s_at	0.2936	0.0123	0.9999
PEBP1	211941_s_at	0.2934	0.0124	0.9999
ABCD4	203981_s_at	0.292	0.0128	0.9999
ARPC3	208736_at	0.2903	0.0134	0.9999
C2orf27A	206611_at	0.2892	0.0138	0.9999
ALDH6A1	221588_x_at	0.289	0.0138	0.9999
MSX1	205932_s_at	0.2889	0.0138	0.9999
RALGPS1	204199_at	0.2884	0.014	0.9999
G3BP2	208841_s_at	0.2869	0.0145	0.9999
PI4K2A	209345_s_at	0.2862	0.0148	0.9999
NULL	220589_s_at	0.2859	0.0149	0.9999
ABCB8	206317_s_at	0.2843	0.0155	0.9999
ATP9B	214934_at	0.2824	0.0162	0.9999
ECHS1	201135_at	0.281	0.0168	0.9999
TATDN2	203648_at	0.2803	0.0171	0.9999
CDK10	210622_x_at	0.2793	0.0175	0.9999
ILK	201234_at	0.2773	0.0184	0.9999
ZC3H14	213064_at	0.277	0.0185	0.9999
CKB	200884_at	0.2767	0.0186	0.9999
RRP8	203171_s_at	0.2767	0.0186	0.9999
TXN2	209078_s_at	0.2759	0.019	0.9999
ANAPC5	208722_s_at	0.2758	0.019	0.9999
URM1	208101_s_at	0.2756	0.0191	0.9999
RPS11	200031_s_at	0.2741	0.0198	0.9999
GLUD2	210447_at	0.2727	0.0205	0.9999
C8G	210324_at	0.2726	0.0205	0.9999
LPIN2	202460_s_at	0.272	0.0208	0.9999
PSMC1	204219_s_at	0.272	0.0208	0.9999
PIK3CB	217620_s_at	0.2706	0.0215	0.9999
MRPS35	217942_at	0.27	0.0218	0.9999
KPNA5	206241_at	0.2695	0.0221	0.9999
MRE11A	205395_s_at	0.2693	0.0222	0.9999
UNC5C	206189_at	0.2683	0.0227	0.9999
ZNF529	215307_at	0.2678	0.0229	0.9999
MAP1LC3B	208786_s_at	0.2671	0.0233	0.9999
F8	205756_s_at	0.2669	0.0234	0.9999
OBFC1	219100_at	0.2656	0.0241	0.9999
CRYZL1	219767_s_at	0.2652	0.0244	0.9999
KIAA1109	214929_s_at	0.2646	0.0247	0.9999
SIRT3	221562_s_at	0.2641	0.025	0.9999
HADH	211569_s_at	0.264	0.025	0.9999
UBR7	218108_at	0.2638	0.0251	0.9999
IFT52	218709_s_at	0.2635	0.0253	0.9999
OGFOD2	219245_s_at	0.2633	0.0254	0.9999
GSTT2	205439_at	0.2629	0.0257	0.9999
CTBS	218924_s_at	0.2629	0.0257	0.9999
MGC2752	218624_s_at	0.2627	0.0258	0.9999
YLPM1	212787_at	0.2626	0.0259	0.9999
HNRNPR	208766_s_at	0.2624	0.0259	0.9999
SLC6A8	210854_x_at	0.2618	0.0263	0.9999
SYNC	221276_s_at	0.2611	0.0268	0.9999
C11orf73	219979_s_at	0.2606	0.027	0.9999
BCLAF1	201083_s_at	0.2601	0.0274	0.9999
TAF6L	213209_at	0.2597	0.0276	0.9999
CACNA2D3	219714_s_at	0.2595	0.0277	0.9999
PGAM1	200886_s_at	0.2595	0.0277	0.9999
CHP1	214665_s_at	0.2595	0.0277	0.9999
PKP1	221854_at	0.2584	0.0284	0.9999
ATP5A1	213738_s_at	0.2583	0.0284	0.9999
ESR1	211234_x_at	0.2578	0.0288	0.9999
FRAT1	219889_at	0.2576	0.0289	0.9999
CASP4	209310_s_at	0.2576	0.0289	0.9999
NDUFS3	201740_at	0.2576	0.029	0.9999
SOS2	217644_s_at	0.2566	0.0295	0.9999
LAPTM4B	208029_s_at	0.2562	0.0299	0.9999
RAN	200749_at	0.256	0.03	0.9999
ZNF410	209944_at	0.2553	0.0304	0.9999
COQ6	218760_at	0.2549	0.0307	0.9999
ZNF134	206182_at	0.2549	0.0307	0.9999
PPP1CC	200726_at	0.2544	0.0311	0.9999
UROS	203031_s_at	0.2534	0.0317	0.9999
PQLC1	218208_at	0.2525	0.0324	0.9999
ANAPC5	211036_x_at	0.2522	0.0326	0.9999
CADM4	214267_s_at	0.2518	0.0328	0.9999
RPS6KA5	204633_s_at	0.2517	0.0329	0.9999
NULL	220452_x_at	0.2509	0.0335	0.9999
BRE	205550_s_at	0.2506	0.0337	0.9999
TLR7	220146_at	0.2501	0.0341	0.9999
NSMCE4A	211376_s_at	0.2501	0.0341	0.9999
CCDC53	218628_at	0.2496	0.0345	0.9999
HNRNPD	221481_x_at	0.2496	0.0345	0.9999
GTF3C2	210620_s_at	0.2492	0.0348	0.9999
NULL	210674_s_at	0.2478	0.0359	0.9999
NULL	208407_s_at	0.247	0.0365	0.9999
PAFAH1B1	211547_s_at	0.247	0.0365	0.9999
ARHGEF12	201334_s_at	0.2469	0.0365	0.9999
VPS4B	218171_at	0.2462	0.0371	0.9999
GSTZ1	209531_at	0.2454	0.0378	0.9999
ZFP2	207757_at	0.2451	0.038	0.9999
PPP2R5C	201877_s_at	0.245	0.038	0.9999
BNIP3L	221478_at	0.2446	0.0384	0.9999
TM7SF3	217974_at	0.2442	0.0387	0.9999
UQCRC2	212600_s_at	0.244	0.0388	0.9999
HDGFRP3	209525_at	0.2439	0.039	0.9999
VRK1	203856_at	0.2437	0.0391	0.9999
RPLP0	201033_x_at	0.2435	0.0393	0.9999
LHPP	218523_at	0.2432	0.0395	0.9999
MDFI	205375_at	0.2429	0.0398	0.9999
ABHD5	213805_at	0.2429	0.0398	0.9999
AP1G2	201613_s_at	0.2428	0.0399	0.9999
HSPB8	221667_s_at	0.2426	0.0401	0.9999
UQCRC2	200883_at	0.2425	0.0401	0.9999
MBTPS2	206473_at	0.242	0.0406	0.9999
MAPRE1	200713_s_at	0.2419	0.0407	0.9999
FBXL5	209005_at	0.2417	0.0408	0.9999
KDM4A	203204_s_at	0.2411	0.0414	0.9999
C1orf123	203197_s_at	0.2409	0.0415	0.9999
DDX3X	212515_s_at	0.2409	0.0415	0.9999
EIF4B	219599_at	0.2407	0.0417	0.9999
SPTSSA	213508_at	0.2406	0.0417	0.9999
GPX1	200736_s_at	0.2405	0.0418	0.9999
CCSER2	209379_s_at	0.2405	0.0418	0.9999
TPTE	220205_at	0.24	0.0423	0.9999
NULL	219182_at	0.2398	0.0425	0.9999
NULL	220033_at	0.2397	0.0426	0.9999
RCOR1	212612_at	0.2397	0.0426	0.9999
CX3CR1	205898_at	0.2395	0.0427	0.9999
RNH1	206050_s_at	0.2394	0.0428	0.9999
TRIM2	214249_at	0.2387	0.0434	0.9999
LIG4	206235_at	0.2387	0.0435	0.9999
MARK3	202568_s_at	0.2385	0.0436	0.9999
HLA-DRB6	217362_x_at	0.2381	0.044	0.9999
TMEM9B	218065_s_at	0.2378	0.0443	0.9999
OXTR	206825_at	0.2369	0.0451	0.9999
GRK4	208365_s_at	0.2369	0.0451	0.9999
GRK6	202848_s_at	0.2369	0.0451	0.9999
MTG1	212767_at	0.2369	0.0452	0.9999
MGMT	204880_at	0.2367	0.0453	0.9999
NRCAM	204105_s_at	0.2363	0.0457	0.9999
NFYB	218128_at	0.2359	0.0461	0.9999
CLASP2	212308_at	0.2359	0.0461	0.9999
POLR2G	202306_at	0.2356	0.0463	0.9999
ZNF236	219171_s_at	0.2354	0.0465	0.9999
RPF1	218462_at	0.2354	0.0465	0.9999
HIBCH	213374_x_at	0.2353	0.0466	0.9999
RAB5C	201140_s_at	0.2352	0.0467	0.9999
RAB27B	207017_at	0.2348	0.0471	0.9999
ESR1	215552_s_at	0.2347	0.0472	0.9999
NUMB	209073_s_at	0.2345	0.0474	0.9999
DIAPH1	209190_s_at	0.2343	0.0476	0.9999
CUX2	213920_at	0.234	0.0479	0.9999
PRMT1	206445_s_at	0.2338	0.0481	0.9999
NSMF	221214_s_at	0.2334	0.0485	0.9999
GNG5	207157_s_at	0.2333	0.0486	0.9999
HNRNPA0	201054_at	0.233	0.0489	0.9999
OAZ2	201364_s_at	0.2324	0.0495	0.9999
NULL	202982_s_at	0.2323	0.0496	0.9999
MCAT	213132_s_at	0.2316	0.0503	0.9999
SPG7	214494_s_at	0.2312	0.0507	0.9999
RAB40A	217589_at	0.231	0.0509	0.9999
NULL	200038_s_at	0.2306	0.0513	0.9999
SLC30A9	202614_at	0.2302	0.0517	0.9999
WARS2	218766_s_at	0.2302	0.0517	0.9999
PEBP1	210825_s_at	0.2302	0.0517	0.9999
CD300A	217078_s_at	0.23	0.052	0.9999
SH3BGRL3	221269_s_at	0.2299	0.052	0.9999
CEP68	207971_s_at	0.2299	0.0521	0.9999
COPS4	218042_at	0.2298	0.0521	0.9999
NASP	201969_at	0.2295	0.0524	0.9999
CSNK1A1	206562_s_at	0.2295	0.0525	0.9999
HLA-DRA	208894_at	0.2295	0.0525	0.9999
RNASEH2B	219056_at	0.2292	0.0528	0.9999
RAB5C	201156_s_at	0.2291	0.0529	0.9999
HADH	201036_s_at	0.2289	0.0531	0.9999
CC2D2B	219731_at	0.2288	0.0532	0.9999
CEP57	203493_s_at	0.2286	0.0535	0.9999
PEX14	203503_s_at	0.2284	0.0536	0.9999
LILRA2	207857_at	0.2284	0.0536	0.9999
PAFAH1B1	200813_s_at	0.2279	0.0542	0.9999
HMGCR	202539_s_at	0.2278	0.0543	0.9999
DNAJB4	203811_s_at	0.2277	0.0544	0.9999
ZMYM4	202050_s_at	0.2275	0.0546	0.9999
MAGEB3	207579_at	0.2274	0.0548	0.9999
DIXDC1	214724_at	0.2273	0.0549	0.9999
PMAIP1	204286_s_at	0.2268	0.0554	0.9999
SPTBN1	212071_s_at	0.2263	0.056	0.9999
TOP2B	211987_at	0.2262	0.0561	0.9999
CDC40	203376_at	0.226	0.0562	0.9999
EIF3F	200023_s_at	0.226	0.0563	0.9999
PHLDA1	217999_s_at	0.2257	0.0566	0.9999
GIT2	209876_at	0.2253	0.057	0.9999
NR1D2	209750_at	0.2253	0.0571	0.9999
HADH	201035_s_at	0.225	0.0574	0.9999
PMAIP1	204285_s_at	0.2249	0.0575	0.9999
EIF2B2	202461_at	0.2247	0.0578	0.9999
DSCR3	203635_at	0.2242	0.0583	0.9999
ACTR1A	200720_s_at	0.224	0.0585	0.9999
EIF2B1	201632_at	0.2239	0.0586	0.9999
ENO1	201231_s_at	0.2239	0.0587	0.9999
ITGA4	205885_s_at	0.2236	0.0591	0.9999
LAPTM4B	214039_s_at	0.2236	0.0591	0.9999
SNX19	202358_s_at	0.2235	0.0591	0.9999
TDP1	219715_s_at	0.2235	0.0591	0.9999
MBNL2	205017_s_at	0.2232	0.0595	0.9999
PHLDA1	217997_at	0.2232	0.0595	0.9999
HMGCR	202540_s_at	0.223	0.0597	0.9999
CCT6B	206587_at	0.2228	0.06	0.9999
METTL21B	213861_s_at	0.2226	0.0602	0.9999
NULL	208687_x_at	0.2226	0.0602	0.9999
TUBGCP2	202477_s_at	0.2223	0.0605	0.9999
FAM216A	204521_at	0.2219	0.061	0.9999
ESR1	211233_x_at	0.2218	0.0611	0.9999
PRMT5	217786_at	0.2218	0.0611	0.9999
EHHADH	205222_at	0.2209	0.0622	0.9999
TMX2	201175_at	0.2207	0.0625	0.9999
MPHOSPH9	221965_at	0.2206	0.0625	0.9999
TTC23	219838_at	0.2205	0.0626	0.9999
ATP9B	214010_s_at	0.2205	0.0628	0.9999
NINL	207705_s_at	0.2201	0.0632	0.9999
PHB2	201600_at	0.2197	0.0637	0.9999
AGGF1	208042_at	0.2193	0.0642	0.9999
ZFR2	215419_at	0.2192	0.0643	0.9999
PTPN21	40524_at	0.2192	0.0643	0.9999
NULL	215193_x_at	0.2191	0.0644	0.9999
ALCAM	201951_at	0.2189	0.0647	0.9999
NULL	210338_s_at	0.2188	0.0648	0.9999
LAPTM4B	208767_s_at	0.2183	0.0655	0.9999
PHKB	202739_s_at	0.2177	0.0663	0.9999
VIPAS39	218431_at	0.2177	0.0663	0.9999
ATP6V0D1	212041_at	0.2176	0.0663	0.9999
AGA	204333_s_at	0.2174	0.0665	0.9999
NULL	217695_x_at	0.2174	0.0666	0.9999
IZUMO4	215734_at	0.217	0.0672	0.9999
NULL	200018_at	0.2169	0.0673	0.9999
GCFC2	216305_s_at	0.2167	0.0676	0.9999
SUPT7L	201836_s_at	0.2166	0.0676	0.9999
HLA-DRA	210982_s_at	0.2166	0.0677	0.9999
ADAT1	219384_s_at	0.2162	0.0682	0.9999
EPM2AIP1	202909_at	0.216	0.0684	0.9999
NULL	206042_x_at	0.2159	0.0685	0.9999
NAP1L1	208752_x_at	0.2157	0.0689	0.9999
QARS	217846_at	0.2156	0.069	0.9999
NULL	208306_x_at	0.2156	0.069	0.9999
TMEM187	204340_at	0.2155	0.0691	0.9999
NULL	213710_s_at	0.2151	0.0696	0.9999
ALDH6A1	221589_s_at	0.2148	0.07	0.9999
ING4	218234_at	0.2148	0.07	0.9999
CRYZ	202950_at	0.2147	0.0701	0.9999
NULL	211973_at	0.2147	0.0702	0.9999
TRIM23	204732_s_at	0.2145	0.0703	0.9999
MYOF	211864_s_at	0.2145	0.0704	0.9999
UBP1	218082_s_at	0.2145	0.0704	0.9999
WTAP	203137_at	0.2145	0.0704	0.9999
ANO2	220111_s_at	0.2142	0.0707	0.9999
NULL	206936_x_at	0.2139	0.0712	0.9999
SFSWAP	202774_s_at	0.2138	0.0713	0.9999
COQ4	218328_at	0.2135	0.0717	0.9999
MYOF	201798_s_at	0.2132	0.0721	0.9999
NLRX1	219680_at	0.2132	0.0722	0.9999
TPGS2	213617_s_at	0.2132	0.0722	0.9999
CTBP1	213980_s_at	0.213	0.0724	0.9999
COX4I1	213758_at	0.213	0.0724	0.9999
MYL4	210088_x_at	0.2126	0.073	0.9999
SEC24B	202798_at	0.2124	0.0733	0.9999
HLA-DPA1	211991_s_at	0.2124	0.0733	0.9999
RAD50	209349_at	0.212	0.0738	0.9999
NULL	213788_s_at	0.2119	0.074	0.9999
GLTP	219267_at	0.2118	0.0741	0.9999
ANK3	206385_s_at	0.2115	0.0745	0.9999
CTDP1	205035_at	0.2114	0.0746	0.9999
NULL	210646_x_at	0.2114	0.0746	0.9999
ZFP36L1	211962_s_at	0.2112	0.0749	0.9999
PIGZ	220041_at	0.2112	0.0749	0.9999
PEBP1	205353_s_at	0.2108	0.0755	0.9999
ALOX5	213952_s_at	0.2107	0.0756	0.9999
SH2B3	203320_at	0.2105	0.0759	0.9999
NULL	200715_x_at	0.2105	0.076	0.9999
SMARCA2	206543_at	0.2104	0.076	0.9999
NLE1	203866_at	0.2103	0.0762	0.9999
DERA	218102_at	0.2099	0.0768	0.9999
SIPA1L1	202254_at	0.2097	0.0771	0.9999
SLC25A5	200657_at	0.2096	0.0773	0.9999
SLC38A1	218237_s_at	0.2095	0.0773	0.9999
C14orf2	210532_s_at	0.2095	0.0774	0.9999
NULL	212671_s_at	0.2095	0.0774	0.9999
ANXA2P2	208816_x_at	0.2094	0.0775	0.9999
NULL	209312_x_at	0.2093	0.0777	0.9999
ANXA3	209369_at	0.209	0.078	0.9999
ZNF195	204234_s_at	0.2084	0.0789	0.9999
SOCS6	214462_at	0.2084	0.079	0.9999
ASAH1	213702_x_at	0.2083	0.0791	0.9999
ZNF79	216486_x_at	0.2082	0.0792	0.9999
SLC23A2	211572_s_at	0.2082	0.0792	0.9999
MAPRE1	200712_s_at	0.2081	0.0794	0.9999
CHMP1B	218177_at	0.2076	0.0801	0.9999
MPDU1	209208_at	0.2076	0.0802	0.9999
RPLP0	208856_x_at	0.2071	0.0809	0.9999
DCP2	212919_at	0.207	0.081	0.9999
PDGFA	205463_s_at	0.207	0.081	0.9999
ABLIM3	205730_s_at	0.207	0.081	0.9999
ZDHHC3	218078_s_at	0.2068	0.0814	0.9999
UCP2	208997_s_at	0.2067	0.0814	0.9999
NULL	211647_x_at	0.2067	0.0814	0.9999
MCMBP	217905_at	0.2066	0.0816	0.9999
PAWR	204005_s_at	0.2066	0.0817	0.9999
SLC22A17	221106_at	0.2064	0.082	0.9999
CABYR	219928_s_at	0.2059	0.0827	0.9999
LAPTM5	201721_s_at	0.2057	0.083	0.9999
VAMP3	211749_s_at	0.2056	0.0832	0.9999
DYNC2H1	219469_at	0.2055	0.0833	0.9999
HSD17B12	217869_at	0.2054	0.0834	0.9999
PAFAH1B1	200816_s_at	0.2054	0.0835	0.9999
DES	202222_s_at	0.2054	0.0835	0.9999
CHL1	204591_at	0.2053	0.0836	0.9999
PIH1D1	217872_at	0.2052	0.0838	0.9999
ASAH1	213902_at	0.205	0.0841	0.9999
DIRAS2	219619_at	0.2049	0.0842	0.9999
TSPAN7	202242_at	0.2048	0.0844	0.9999
DDX28	40255_at	0.2047	0.0846	0.9999
NULL	211985_s_at	0.2047	0.0846	0.9999
PDZD8	213549_at	0.2045	0.0848	0.9999
SAP30	204898_at	0.2044	0.0851	0.9999
ENO1	217294_s_at	0.2041	0.0855	0.9999
ARL15	219842_at	0.2038	0.086	0.9999
EEF1A2	204540_at	0.2037	0.0861	0.9999
TRIM5	210705_s_at	0.2034	0.0865	0.9999
RBM23	219816_s_at	0.2034	0.0865	0.9999
C22orf46	219309_at	0.2034	0.0866	0.9999
PSMD13	201233_at	0.2033	0.0868	0.9999
CNDP2	217752_s_at	0.2032	0.0868	0.9999
RRAGB	205540_s_at	0.2032	0.087	0.9999
FECH	203116_s_at	0.203	0.0872	0.9999
WSB2	201760_s_at	0.2029	0.0873	0.9999
POLR2L	211730_s_at	0.2029	0.0875	0.9999
NULL	200909_s_at	0.2027	0.0877	0.9999
MIS18BP1	206500_s_at	0.2026	0.0878	0.9999
MAPK1	212271_at	0.2026	0.0879	0.9999
ANP32A	201043_s_at	0.2025	0.088	0.9999
SLC2A3	202498_s_at	0.2025	0.088	0.9999
LY86	205859_at	0.2025	0.088	0.9999
HLA-DPB1	201137_s_at	0.2024	0.0882	0.9999
EI24	208289_s_at	0.2021	0.0887	0.9999
TMEM231	64900_at	0.2019	0.0889	0.9999
LANCL1	202020_s_at	0.2019	0.089	0.9999
ATP2A1	205444_at	0.2019	0.089	0.9999
PRKACB	202742_s_at	0.2016	0.0895	0.9999
SEL1L	202063_s_at	0.2015	0.0896	0.9999
ATP5B	201322_at	0.2015	0.0896	0.9999
DGCR2	202099_s_at	0.2014	0.0898	0.9999
TRAFD1	35254_at	0.2013	0.0899	0.9999
C22orf31	206839_at	0.2013	0.09	0.9999
ECHDC1	219974_x_at	0.2011	0.0902	0.9999
CEP68	212675_s_at	0.2011	0.0903	0.9999
NULL	210529_s_at	0.2009	0.0906	0.9999
MYL6	212082_s_at	0.2008	0.0907	0.9999
ZBTB6	206098_at	0.2007	0.091	0.9999
LST1	211582_x_at	0.2006	0.091	0.9999
CD151	204306_s_at	0.2006	0.0911	0.9999
ZNF419	58367_s_at	0.2006	0.0911	0.9999
ENO3	204483_at	0.2005	0.0913	0.9999
MAG	217447_at	0.2004	0.0915	0.9999
HNRNPR	208765_s_at	0.2003	0.0916	0.9999
SNX17	200991_s_at	0.2003	0.0917	0.9999
IDS	206342_x_at	0.2002	0.0917	0.9999
YLPM1	214659_x_at	0.2002	0.0918	0.9999
PPOX	204788_s_at	0.2001	0.092	0.9999
PIK3IP1	221757_at	0.2	0.0921	0.9999
RPL34	200026_at	0.1999	0.0923	0.9999
COX15	219547_at	0.1998	0.0925	0.9999
TXNL1	201588_at	0.1997	0.0926	0.9999
RAB14	200927_s_at	0.1997	0.0927	0.9999
ABCA11P	220159_at	0.1996	0.0927	0.9999
JOSD1	201751_at	0.1996	0.0927	0.9999
PACS2	34406_at	0.1995	0.0929	0.9999
PANX1	204715_at	0.1995	0.0929	0.9999
ARIH1	201878_at	0.1994	0.0931	0.9999
NULL	215441_at	0.1993	0.0932	0.9999
PHLDA1	217996_at	0.1993	0.0932	0.9999
SERP1	200969_at	0.1992	0.0935	0.9999
NULL	215363_x_at	0.1991	0.0936	0.9999
SRR	219205_at	0.199	0.0937	0.9999
SMPD1	209420_s_at	0.1988	0.094	0.9999
GPHN	220773_s_at	0.1987	0.0942	0.9999
NULL	215940_at	0.1987	0.0943	0.9999
TSPYL1	221493_at	0.1985	0.0946	0.9999
F12	205774_at	0.1979	0.0957	0.9999
TUBGCP2	202476_s_at	0.1977	0.0959	0.9999
SOCS6	206020_at	0.1975	0.0962	0.9999
EDF1	209059_s_at	0.1975	0.0963	0.9999
TAF6L	213211_s_at	0.1975	0.0964	0.9999
NULL	204670_x_at	0.1974	0.0964	0.9999
METAP2	209861_s_at	0.1974	0.0964	0.9999
C3	217767_at	0.1974	0.0964	0.9999
EIF3A	200595_s_at	0.1973	0.0967	0.9999
COX15	221550_at	0.1973	0.0967	0.9999
ANKMY1	210486_at	0.1972	0.0968	0.9999
UCP2	208998_at	0.1972	0.0969	0.9999
SFSWAP	202773_s_at	0.197	0.0971	0.9999
NAP1L1	212967_x_at	0.1969	0.0973	0.9999
NULL	211345_x_at	0.1969	0.0974	0.9999
PIK3C3	204297_at	0.1968	0.0976	0.9999
PARP2	204752_x_at	0.1967	0.0976	0.9999
EIF4G2	200004_at	0.1965	0.098	0.9999
ST13	208667_s_at	0.1965	0.0981	0.9999
NULL	214110_s_at	0.1963	0.0984	0.9999
ALOX5	214366_s_at	0.1959	0.0992	0.9999
RNF138	218738_s_at	0.1959	0.0992	0.9999
LANCL1	202019_s_at	0.1958	0.0993	0.9999
DDO	207418_s_at	0.1956	0.0996	0.9999
CBFA2T3	208056_s_at	0.1956	0.0996	0.9999
SP2	204367_at	0.1955	0.0998	0.9999
DOCK1	203187_at	0.1954	0.1	0.9999
SMEK2	222270_at	0.1954	0.1	0.9999
HGD	205221_at	0.1953	0.1001	0.9999
CES2	209668_x_at	0.1953	0.1002	0.9999
CPA1	205615_at	0.1952	0.1004	0.9999
KCTD12	212192_at	0.1952	0.1004	0.9999
DDX24	200694_s_at	0.1951	0.1005	0.9999
NARS	200027_at	0.195	0.1007	0.9999
ENTPD3	206191_at	0.195	0.1007	0.9999
CCT2	201947_s_at	0.1949	0.1008	0.9999
CSNK1A1	208865_at	0.1949	0.101	0.9999
NIT2	218557_at	0.1948	0.1011	0.9999
EXD2	218363_at	0.1945	0.1015	0.9999
LARP7	212785_s_at	0.1944	0.1017	0.9999
CRBN	218142_s_at	0.1944	0.1017	0.9999
AP5M1	218139_s_at	0.1944	0.1018	0.9999
PINK1	209018_s_at	0.1943	0.1019	0.9999
STK38L	212572_at	0.1943	0.102	0.9999
ZNF230	205791_x_at	0.1937	0.1031	0.9999
PHKB	202738_s_at	0.1934	0.1036	0.9999
SPG7	202104_s_at	0.1934	0.1036	0.9999
NULL	222290_at	0.1934	0.1036	0.9999
RIC8B	219446_at	0.1933	0.1038	0.9999
PSMG2	218467_at	0.1932	0.104	0.9999
BTN3A3	204821_at	0.1931	0.104	0.9999
TADA3	215273_s_at	0.1929	0.1045	0.9999
HMGN2	208668_x_at	0.1929	0.1045	0.9999
CDC14A	210440_s_at	0.1929	0.1045	0.9999
NOVA1	207437_at	0.1928	0.1048	0.9999
LYN	210754_s_at	0.1927	0.1048	0.9999
REEP5	208872_s_at	0.1927	0.1048	0.9999
DTX3	49051_g_at	0.1926	0.105	0.9999
NULL	204018_x_at	0.1926	0.1051	0.9999
CCDC91	218545_at	0.1925	0.1052	0.9999
ARL6IP4	218216_x_at	0.1923	0.1056	0.9999
C6orf62	213872_at	0.1922	0.1057	0.9999
DHRS2	206463_s_at	0.1921	0.106	0.9999
UFSP2	218449_at	0.1919	0.1063	0.9999
SRPR	200917_s_at	0.1917	0.1068	0.9999
RPLP0	211972_x_at	0.1915	0.1071	0.9999
HRAS	212983_at	0.1911	0.1078	0.9999
ZDHHC3	218077_s_at	0.191	0.1081	0.9999
TMEM222	221512_at	0.1909	0.1082	0.9999
GPN2	218799_at	0.1909	0.1082	0.9999
FOCAD	218503_at	0.1909	0.1083	0.9999
ARHGAP15	218870_at	0.1908	0.1083	0.9999
TWF1	201745_at	0.1907	0.1086	0.9999
MERTK	206028_s_at	0.1906	0.1088	0.9999
APLP2	208701_at	0.1906	0.1088	0.9999
LRRC32	203835_at	0.1906	0.1088	0.9999
ST14	202005_at	0.1903	0.1094	0.9999
RAB14	211503_s_at	0.19	0.1099	0.9999
PLK4	204886_at	0.19	0.1099	0.9999
PPP1R7	201213_at	0.1899	0.1101	0.9999
KIAA1598	221802_s_at	0.1898	0.1103	0.9999
CBFA2T2	207625_s_at	0.1898	0.1104	0.9999
IMPACT	218637_at	0.1897	0.1104	0.9999
RNF10	207801_s_at	0.1897	0.1105	0.9999
ABCC6	215559_at	0.1897	0.1105	0.9999
C11orf63	220141_at	0.1896	0.1107	0.9999
NULL	209458_x_at	0.1895	0.1109	0.9999
THAP10	219596_at	0.1895	0.1109	0.9999
TNFRSF11A	207037_at	0.1893	0.1113	0.9999
BNIP3	201849_at	0.189	0.1118	0.9999
RPL14	200074_s_at	0.189	0.1119	0.9999
EIF3I	208756_at	0.189	0.1119	0.9999
NULL	212981_s_at	0.1889	0.112	0.9999
VARS	201796_s_at	0.1889	0.1121	0.9999
CAPZB	37012_at	0.1889	0.1121	0.9999
NSMCE4A	219067_s_at	0.1889	0.1121	0.9999
RPS5	200024_at	0.1888	0.1123	0.9999
FGGY	219718_at	0.1888	0.1123	0.9999
UROD	208970_s_at	0.1888	0.1123	0.9999
CYTL1	219837_s_at	0.1886	0.1126	0.9999
PRDM4	49485_at	0.1884	0.1129	0.9999
ASAH1	210980_s_at	0.1884	0.113	0.9999
EIF2S1	201142_at	0.1881	0.1137	0.9999
PIAS2	37433_at	0.1881	0.1137	0.9999
NEURL	204888_s_at	0.1879	0.114	0.9999
GNB5	211871_x_at	0.1878	0.1141	0.9999
RBFA	219419_at	0.1878	0.1142	0.9999
TALDO1	201463_s_at	0.1877	0.1143	0.9999
NULL	212593_s_at	0.1877	0.1143	0.9999
HLA-DQA1	203290_at	0.1877	0.1144	0.9999
ZNF343	207296_at	0.1874	0.1149	0.9999
R3HCC1	35156_at	0.1874	0.1149	0.9999
BCLAF1	201084_s_at	0.1874	0.115	0.9999
ALDH6A1	204290_s_at	0.1873	0.1152	0.9999
DENR	221509_at	0.1873	0.1152	0.9999
MAPK10	204813_at	0.1871	0.1155	0.9999
MYO1F	213733_at	0.1869	0.116	0.9999
BMP2K	59644_at	0.1868	0.1161	0.9999
UBE2D2	201344_at	0.1867	0.1162	0.9999
NULL	220916_at	0.1867	0.1164	0.9999
CD74	209619_at	0.1866	0.1166	0.9999
SRSF2	200753_x_at	0.1864	0.117	0.9999
KATNB1	203163_at	0.1863	0.1171	0.9999
CTBP1	212863_x_at	0.1863	0.1171	0.9999
ZXDB	216013_at	0.1862	0.1172	0.9999
NULL	218851_s_at	0.1862	0.1173	0.9999
GEMIN2	211115_x_at	0.1861	0.1175	0.9999
CLASP2	212309_at	0.1861	0.1176	0.9999
POP5	204839_at	0.1859	0.118	0.9999
PSME1	200814_at	0.1857	0.1183	0.9999
NFYB	218127_at	0.1857	0.1183	0.9999
SLC9A5	220650_s_at	0.1857	0.1183	0.9999
ATP6V0E2	213587_s_at	0.1857	0.1184	0.9999
EEA1	204841_s_at	0.1855	0.1188	0.9999
FASTKD5	219016_at	0.1854	0.119	0.9999
SPAG7	200053_at	0.1854	0.119	0.9999
SET	200631_s_at	0.1854	0.119	0.9999
C14orf159	218298_s_at	0.1853	0.1191	0.9999
TCEA2	203919_at	0.1851	0.1197	0.9999
SLFN12	219885_at	0.1849	0.1199	0.9999
TTC12	219587_at	0.1849	0.1201	0.9999
CLEC16A	212786_at	0.1848	0.1203	0.9999
ERLIN2	221543_s_at	0.1848	0.1203	0.9999
DDO	222134_at	0.1847	0.1204	0.9999
NUBPL	220176_at	0.1847	0.1204	0.9999
TGFBR2	207334_s_at	0.1846	0.1205	0.9999
GUF1	218884_s_at	0.1846	0.1206	0.9999
NOC4L	218860_at	0.1845	0.1209	0.9999
RPL6	200034_s_at	0.1844	0.121	0.9999
BNIP3	201848_s_at	0.1843	0.1211	0.9999
NULL	219156_at	0.1843	0.1211	0.9999
FKBP1A	200709_at	0.184	0.1218	0.9999
PYROXD1	219802_at	0.1839	0.1221	0.9999
NULL	220494_s_at	0.1837	0.1225	0.9999
IVD	216958_s_at	0.1836	0.1226	0.9999
ADD1	214726_x_at	0.1836	0.1227	0.9999
BRF1	203754_s_at	0.1834	0.123	0.9999
HMBS	203040_s_at	0.1834	0.1231	0.9999
APPL2	218218_at	0.1834	0.1231	0.9999
LPXN	216250_s_at	0.1831	0.1236	0.9999
ERC2	213938_at	0.183	0.1238	0.9999
C1QTNF9B-AS1	222277_at	0.183	0.1239	0.9999
NULL	AFFX-DapX-M_at	0.1829	0.124	0.9999
ITGA4	213416_at	0.1828	0.1243	0.9999
ENDOG	204824_at	0.1827	0.1244	0.9999
SYNPO2L	219804_at	0.1827	0.1244	0.9999
TXNL4A	202836_s_at	0.1826	0.1247	0.9999
TBC1D5	201813_s_at	0.1826	0.1248	0.9999
KLK2	209854_s_at	0.1826	0.1248	0.9999
TRIM58	215047_at	0.1825	0.125	0.9999
ADRA1D	210960_at	0.1824	0.1251	0.9999
ZNF287	220055_at	0.1823	0.1253	0.9999
NULL	200716_x_at	0.1823	0.1255	0.9999
SDAD1	218607_s_at	0.1822	0.1255	0.9999
APOM	205682_x_at	0.1821	0.1257	0.9999
UBE2N	212751_at	0.1821	0.1259	0.9999
PPP4R4	220673_s_at	0.182	0.126	0.9999
IDE	203328_x_at	0.182	0.126	0.9999
NFATC1	211105_s_at	0.182	0.126	0.9999
TAX1BP1	213786_at	0.182	0.1261	0.9999
RAP1GDS1	217457_s_at	0.182	0.1261	0.9999
MCPH1	219592_at	0.1819	0.1262	0.9999
RPL22	220960_x_at	0.1819	0.1263	0.9999
BCAP31	200837_at	0.1818	0.1264	0.9999
CASP3	202763_at	0.1817	0.1266	0.9999
APOBEC3G	204205_at	0.1816	0.1268	0.9999
HGD	214307_at	0.1816	0.1269	0.9999
SH3GLB1	209090_s_at	0.1815	0.127	0.9999
FRZB	203698_s_at	0.1815	0.1271	0.9999
CCDC6	204716_at	0.1814	0.1272	0.9999
AKAP11	203156_at	0.1814	0.1273	0.9999
PHF14	204525_at	0.1813	0.1275	0.9999
ABL2	206411_s_at	0.1813	0.1275	0.9999
AGA	204332_s_at	0.1812	0.1276	0.9999
PFKFB1	207537_at	0.1812	0.1276	0.9999
RPS23	200926_at	0.1809	0.1282	0.9999
TFPI	209676_at	0.1808	0.1285	0.9999
MAP2K5	211371_at	0.1806	0.129	0.9999
ZNF814	222135_at	0.1806	0.129	0.9999
TRIM23	210994_x_at	0.1804	0.1293	0.9999
HPCAL1	212552_at	0.1803	0.1296	0.9999
ANAPC5	208721_s_at	0.1803	0.1296	0.9999
SLC15A1	207254_at	0.1803	0.1297	0.9999
PAPOLA	222035_s_at	0.1801	0.13	0.9999
CAPZB	201949_x_at	0.18	0.1302	0.9999
PSMD9	207805_s_at	0.18	0.1303	0.9999
PARP2	215773_x_at	0.18	0.1303	0.9999
NULL	221044_s_at	0.18	0.1303	0.9999
PHLDA3	218634_at	0.1799	0.1304	0.9999
ZNF211	205437_at	0.1798	0.1307	0.9999
SLBP	206052_s_at	0.1796	0.1311	0.9999
TTC9	213172_at	0.1796	0.1312	0.9999
OSTM1	218196_at	0.1794	0.1315	0.9999
VPS41	203106_s_at	0.1792	0.132	0.9999
TRIB3	218145_at	0.1792	0.132	0.9999
MYB	204798_at	0.1792	0.1321	0.9999
CASP6	211464_x_at	0.1792	0.1321	0.9999
ILVBL	210624_s_at	0.1789	0.1326	0.9999
DOCK2	213160_at	0.1788	0.1329	0.9999
RAI2	219440_at	0.1786	0.1334	0.9999
FAM111A	218248_at	0.1785	0.1336	0.9999
PCM1	202174_s_at	0.1785	0.1336	0.9999
ALCAM	201952_at	0.1784	0.1339	0.9999
NSFL1C	217831_s_at	0.1782	0.1343	0.9999
PSMD13	201232_s_at	0.1781	0.1345	0.9999
EDN1	218995_s_at	0.1781	0.1345	0.9999
PARP2	214086_s_at	0.178	0.1347	0.9999
HPCAL1	205462_s_at	0.1778	0.135	0.9999
RPH3AL	221614_s_at	0.1778	0.1352	0.9999
NULL	203034_s_at	0.1778	0.1352	0.9999
AZI2	218043_s_at	0.1778	0.1352	0.9999
FCHSD2	203620_s_at	0.1777	0.1354	0.9999
RNASET2	217984_at	0.1775	0.1359	0.9999
ALDH7A1	208950_s_at	0.1773	0.1361	0.9999
TERF2	203611_at	0.1772	0.1365	0.9999
GTF2IRD2B	215569_at	0.1771	0.1366	0.9999
TNFRSF10B	210405_x_at	0.1771	0.1367	0.9999
GTPBP6	203314_at	0.1771	0.1368	0.9999
NTRK1	208605_s_at	0.1771	0.1368	0.9999
GRIA3	206730_at	0.177	0.137	0.9999
ATP8B4	220416_at	0.1769	0.1371	0.9999
COX4I1	202698_x_at	0.1768	0.1374	0.9999
SRGAP2	213329_at	0.1767	0.1375	0.9999
BRCC3	216521_s_at	0.1767	0.1376	0.9999
WDR59	219586_at	0.1767	0.1377	0.9999
UBE3A	213128_s_at	0.1766	0.1377	0.9999
LST1	210629_x_at	0.1765	0.138	0.9999
NULL	221804_s_at	0.1765	0.138	0.9999
CCNI	208656_s_at	0.1765	0.1381	0.9999
HBB	211696_x_at	0.1761	0.139	0.9999
DZIP3	213186_at	0.176	0.1391	0.9999
HLA-DPA1	211990_at	0.176	0.1391	0.9999
CASP9	203984_s_at	0.1759	0.1394	0.9999
DUS2L	47105_at	0.1759	0.1395	0.9999
CASP1	211366_x_at	0.1757	0.1398	0.9999
NFKBIB	214448_x_at	0.1757	0.1398	0.9999
DCHS1	218892_at	0.1756	0.1402	0.9999
EI24	216396_s_at	0.1755	0.1402	0.9999
SOCS2	203373_at	0.1755	0.1403	0.9999
NULL	211704_s_at	0.1755	0.1404	0.9999
TM9SF3	217758_s_at	0.1754	0.1405	0.9999
ZNF268	209989_at	0.1754	0.1406	0.9999
SRR	219204_s_at	0.1754	0.1407	0.9999
REL	206036_s_at	0.1752	0.141	0.9999
GNB1	200745_s_at	0.1752	0.1411	0.9999
NAP1L4	201414_s_at	0.1751	0.1412	0.9999
H2AFV	212206_s_at	0.1751	0.1413	0.9999
DIMT1	204405_x_at	0.175	0.1415	0.9999
ZFYVE21	219929_s_at	0.1749	0.1416	0.9999
BAG1	211475_s_at	0.1748	0.1419	0.9999
NUDC	210574_s_at	0.1748	0.142	0.9999
PRPF40A	214941_s_at	0.1747	0.1421	0.9999
NUDT13	214136_at	0.1745	0.1425	0.9999
MPHOSPH9	206205_at	0.1744	0.1429	0.9999
TMEM120B	219154_at	0.1744	0.1429	0.9999
DNAJC4	206782_s_at	0.1744	0.143	0.9999
POLDIP3	210583_at	0.1744	0.143	0.9999
C21orf2	221975_s_at	0.1744	0.143	0.9999
KIF1B	209234_at	0.1742	0.1433	0.9999
CA4	206209_s_at	0.1742	0.1433	0.9999
PCM1	214937_x_at	0.174	0.1437	0.9999
LYPLA1	203007_x_at	0.174	0.1438	0.9999
THOP1	203235_at	0.174	0.1439	0.9999
MPPE1	209858_x_at	0.1739	0.144	0.9999
NULL	217414_x_at	0.1739	0.1441	0.9999
BPNT1	219391_at	0.1739	0.1441	0.9999
PF4	206390_x_at	0.1738	0.1442	0.9999
HIP1R	38340_at	0.1738	0.1442	0.9999
BIN1	214439_x_at	0.1736	0.1448	0.9999
ESR1	205225_at	0.1735	0.1449	0.9999
C12orf52	44065_at	0.1735	0.145	0.9999
RAB33A	206039_at	0.1734	0.1452	0.9999
NDP	206022_at	0.1734	0.1453	0.9999
BBS9	209958_s_at	0.1733	0.1453	0.9999
ANXA2	213503_x_at	0.1731	0.1458	0.9999
RPS3	208692_at	0.1729	0.1465	0.9999
NOVA1	205794_s_at	0.1728	0.1466	0.9999
POLI	219317_at	0.1728	0.1466	0.9999
DEAF1	209407_s_at	0.1727	0.1469	0.9999
SPAG6	210033_s_at	0.1727	0.1469	0.9999
CHD9	212615_at	0.1726	0.147	0.9999
ERH	200043_at	0.1726	0.1471	0.9999
MPPE1	206764_x_at	0.1726	0.1471	0.9999
HSP90AA1	211968_s_at	0.1725	0.1473	0.9999
NULL	217285_at	0.1724	0.1475	0.9999
IFT57	218100_s_at	0.1724	0.1477	0.9999
TAF1A	206613_s_at	0.1723	0.1477	0.9999
LPPR4	213496_at	0.1723	0.1478	0.9999
NULL	214696_at	0.1723	0.1478	0.9999
FUT8	203988_s_at	0.1722	0.148	0.9999
TBC1D5	201814_at	0.1722	0.148	0.9999
AGFG1	213926_s_at	0.1722	0.1482	0.9999
PCM1	209997_x_at	0.1721	0.1483	0.9999
INPP5A	203006_at	0.1721	0.1483	0.9999
POLRMT	203783_x_at	0.1721	0.1484	0.9999
STRAP	200870_at	0.1721	0.1484	0.9999
PPP1R12A	201603_at	0.172	0.1485	0.9999
AVPR1A	206251_s_at	0.172	0.1486	0.9999
SGPP1	221268_s_at	0.1719	0.1488	0.9999
VENTX	207376_at	0.1718	0.149	0.9999
TWF1	214007_s_at	0.1718	0.1491	0.9999
HSD17B8	213540_at	0.1717	0.1492	0.9999
MAN2B1	209166_s_at	0.1717	0.1493	0.9999
COPB1	201359_at	0.1717	0.1493	0.9999
MYRIP	214156_at	0.1715	0.1497	0.9999
IDE	203327_at	0.1714	0.1499	0.9999
RABGGTA	203573_s_at	0.1714	0.1501	0.9999
PARL	218271_s_at	0.1714	0.1501	0.9999
ETAA1	219216_at	0.1713	0.1503	0.9999
FLOT2	201350_at	0.1712	0.1504	0.9999
MRPL44	218202_x_at	0.1712	0.1504	0.9999
C10orf88	219240_s_at	0.1712	0.1504	0.9999
ERCC2	213468_at	0.1712	0.1505	0.9999
MRPS18B	208907_s_at	0.1711	0.1507	0.9999
ZNF609	212617_at	0.1711	0.1507	0.9999
RBM25	212028_at	0.1711	0.1508	0.9999
PPP6R2	202791_s_at	0.1709	0.1513	0.9999
NULL	219811_at	0.1707	0.1516	0.9999
NDUFA9	208969_at	0.1707	0.1516	0.9999
IL15	205992_s_at	0.1707	0.1518	0.9999
MPP1	202974_at	0.1705	0.1522	0.9999
PLAC8	219014_at	0.1705	0.1523	0.9999
KLHDC3	214383_x_at	0.1704	0.1523	0.9999
OSBP	201799_s_at	0.1704	0.1523	0.9999
RANGRF	218526_s_at	0.1704	0.1523	0.9999
HNRNPD	200073_s_at	0.1704	0.1524	0.9999
REEP1	204364_s_at	0.1703	0.1527	0.9999
NULL	214995_s_at	0.1702	0.1529	0.9999
RHOA	200059_s_at	0.1702	0.153	0.9999
PHLDA1	218000_s_at	0.1701	0.1531	0.9999
PAPOLA	212720_at	0.1701	0.1532	0.9999
DHRS2	214079_at	0.1701	0.1532	0.9999
OTUB2	219369_s_at	0.1701	0.1532	0.9999
DLK2	220262_s_at	0.17	0.1533	0.9999
SETD3	212465_at	0.17	0.1534	0.9999
NULL	210410_s_at	0.1699	0.1535	0.9999
DYNLT1	201999_s_at	0.1698	0.1539	0.9999
PSKH1	213141_at	0.1698	0.154	0.9999
RAB11FIP2	203883_s_at	0.1697	0.1542	0.9999
NULL	222308_x_at	0.1697	0.1542	0.9999
BMP2K	219546_at	0.1696	0.1544	0.9999
BCLAF1	214499_s_at	0.1695	0.1547	0.9999
DTWD1	219291_at	0.1694	0.1547	0.9999
SUSD5	214954_at	0.1693	0.155	0.9999
FBXW2	218941_at	0.1693	0.155	0.9999
NULL	211699_x_at	0.1693	0.1551	0.9999
F2RL1	213506_at	0.1693	0.1551	0.9999
ANGEL1	36865_at	0.1693	0.1551	0.9999
ZMYND10	216663_s_at	0.1692	0.1552	0.9999
SLC6A8	213843_x_at	0.1692	0.1553	0.9999
NULL	216547_at	0.1692	0.1553	0.9999
NSG1	209570_s_at	0.1691	0.1556	0.9999
ST13	208666_s_at	0.169	0.1557	0.9999
IPO7	200994_at	0.169	0.1559	0.9999
TEX28	207364_at	0.169	0.1559	0.9999
OSGEP	209450_at	0.1689	0.1561	0.9999
TUG1	212337_at	0.1689	0.1561	0.9999
ADAMTS8	220677_s_at	0.1689	0.1561	0.9999
NULL	214194_at	0.1688	0.1564	0.9999
MRPS2	218001_at	0.1688	0.1564	0.9999
ATP5C1	213366_x_at	0.1688	0.1564	0.9999
CD163	216233_at	0.1688	0.1565	0.9999
KLRC3	207723_s_at	0.1687	0.1566	0.9999
ING4	48825_at	0.1687	0.1566	0.9999
FBXL8	220080_at	0.1687	0.1567	0.9999
RAB1B	220964_s_at	0.1687	0.1567	0.9999
MVB12B	221828_s_at	0.1686	0.1569	0.9999
IKBKG	209929_s_at	0.1686	0.157	0.9999
AIF1	209901_x_at	0.1685	0.157	0.9999
MED14	202611_s_at	0.1685	0.1571	0.9999
COL15A1	203477_at	0.1684	0.1573	0.9999
NULL	201921_at	0.1684	0.1575	0.9999
PYROXD1	213878_at	0.1683	0.1576	0.9999
MAGEC2	215932_at	0.1683	0.1576	0.9999
STC2	203438_at	0.1682	0.1578	0.9999
NRCAM	216959_x_at	0.1682	0.158	0.9999
GAP43	204471_at	0.1681	0.1581	0.9999
RNF34	219035_s_at	0.168	0.1584	0.9999
NMUR1	221383_at	0.1678	0.1588	0.9999
DAB2	201279_s_at	0.1678	0.1588	0.9999
PXN	201087_at	0.1677	0.1591	0.9999
NULL	206742_at	0.1677	0.1591	0.9999
PFKFB2	209992_at	0.1677	0.1591	0.9999
CETN3	209662_at	0.1676	0.1594	0.9999
RPRD1A	218209_s_at	0.1676	0.1595	0.9999
DPP4	203717_at	0.1675	0.1595	0.9999
NULL	217461_x_at	0.1675	0.1596	0.9999
HNRNPA3	211932_at	0.1674	0.1598	0.9999
WARS	200629_at	0.1673	0.1601	0.9999
FER	206412_at	0.1673	0.1602	0.9999
C10orf137	215072_x_at	0.1672	0.1604	0.9999
C16orf71	222089_s_at	0.1672	0.1604	0.9999
FKBP15	76897_s_at	0.1671	0.1607	0.9999
UROD	208971_at	0.1671	0.1607	0.9999
BMP5	205431_s_at	0.167	0.161	0.9999
SASH3	204923_at	0.1669	0.161	0.9999
EID1	208670_s_at	0.1669	0.1611	0.9999
CNOT3	211141_s_at	0.1669	0.1611	0.9999
GSTO1	201470_at	0.1669	0.1612	0.9999
ALDH6A1	221590_s_at	0.1669	0.1612	0.9999
DDX46	202462_s_at	0.1668	0.1613	0.9999
NULL	216950_s_at	0.1667	0.1615	0.9999
CASC1	220168_at	0.1667	0.1615	0.9999
RFC5	213734_at	0.1667	0.1617	0.9999
MRPS27	212145_at	0.1667	0.1617	0.9999
PTPN21	1320_at	0.1666	0.1619	0.9999
SFTPC	205982_x_at	0.1666	0.1619	0.9999
NULL	213908_at	0.1666	0.162	0.9999
STOM	201062_at	0.1664	0.1624	0.9999
RAB6A	201048_x_at	0.1664	0.1625	0.9999
DHX32	218198_at	0.1663	0.1626	0.9999
DNASE1L1	203912_s_at	0.1662	0.1629	0.9999
SELPLG	209880_s_at	0.1662	0.1629	0.9999
SBF1	39835_at	0.1662	0.1629	0.9999
RNF10	208632_at	0.1662	0.163	0.9999
ACTR2	200729_s_at	0.166	0.1633	0.9999
EIF4E	201435_s_at	0.166	0.1634	0.9999
ERLIN2	221542_s_at	0.166	0.1634	0.9999
DSTNP2	211325_x_at	0.1659	0.1636	0.9999
YWHAB	217717_s_at	0.1659	0.1636	0.9999
NULL	217631_at	0.1659	0.1637	0.9999
PPP2R5C	213305_s_at	0.1659	0.1637	0.9999
TRO	210882_s_at	0.1658	0.164	0.9999
AMBRA1	52731_at	0.1657	0.1642	0.9999
NULL	200689_x_at	0.1657	0.1642	0.9999
DDX19A	202578_s_at	0.1657	0.1643	0.9999
STYK1	220030_at	0.1656	0.1643	0.9999
TEFM	219146_at	0.1656	0.1644	0.9999
ANK3	207950_s_at	0.1655	0.1646	0.9999
RRM1	201476_s_at	0.1655	0.1647	0.9999
TAF1B	216941_s_at	0.1654	0.1649	0.9999
AFG3L2	202486_at	0.1654	0.1649	0.9999
RSRC2	202301_s_at	0.1653	0.1651	0.9999
MFN2	216205_s_at	0.1652	0.1656	0.9999
CSNK1A1	213860_x_at	0.1651	0.1657	0.9999
SUMO1	208762_at	0.165	0.1661	0.9999
CLEC4A	219947_at	0.1649	0.1662	0.9999
NULL	214414_x_at	0.1649	0.1664	0.9999
DACH1	205472_s_at	0.1648	0.1666	0.9999
TMEM62	218776_s_at	0.1648	0.1667	0.9999
TRAPPC11	218179_s_at	0.1647	0.1668	0.9999
TSGA10	220623_s_at	0.1647	0.1669	0.9999
SLC29A1	201801_s_at	0.1646	0.167	0.9999
NULL	204961_s_at	0.1646	0.167	0.9999
CAMK2G	212757_s_at	0.1645	0.1672	0.9999
NULL	218570_at	0.1645	0.1673	0.9999
EIF3A	200597_at	0.1645	0.1674	0.9999
TAX1BP1	200976_s_at	0.1644	0.1676	0.9999
SCYL2	221220_s_at	0.1643	0.1678	0.9999
TXNRD1	201266_at	0.1642	0.1681	0.9999
IMPA2	203126_at	0.1642	0.1681	0.9999
PLEKHO2	204436_at	0.1642	0.1681	0.9999
NADSYN1	218840_s_at	0.1642	0.1681	0.9999
METAP2	213899_at	0.1642	0.1682	0.9999
LANCL2	218219_s_at	0.1641	0.1683	0.9999
CSE1L	201112_s_at	0.164	0.1687	0.9999
PDLIM1	208690_s_at	0.1639	0.1688	0.9999
PPM1F	37384_at	0.1639	0.1689	0.9999
AGBL5	218480_at	0.1639	0.169	0.9999
PKN2	212628_at	0.1639	0.169	0.9999
HBB	217232_x_at	0.1639	0.169	0.9999
ASIP	214498_at	0.1638	0.1692	0.9999
RPLP0	214167_s_at	0.1638	0.1692	0.9999
PMPCB	201682_at	0.1637	0.1694	0.9999
NULL	216532_x_at	0.1637	0.1695	0.9999
WBP11	217821_s_at	0.1637	0.1695	0.9999
GPR4	206236_at	0.1636	0.1696	0.9999
ERI3	208973_at	0.1636	0.1696	0.9999
NARG2	218713_at	0.1636	0.1696	0.9999
GRAMD1C	219313_at	0.1636	0.1697	0.9999
CKAP2	218252_at	0.1635	0.17	0.9999
KCTD12	212188_at	0.1634	0.1701	0.9999
NULL	212243_at	0.1634	0.1701	0.9999
VPS33B	44111_at	0.1634	0.1702	0.9999
TTC31	218838_s_at	0.1634	0.1703	0.9999
COASY	201913_s_at	0.1634	0.1703	0.9999
PUS3	221277_s_at	0.1633	0.1704	0.9999
COX4I1	200086_s_at	0.1633	0.1706	0.9999
TNFAIP8	208296_x_at	0.1633	0.1706	0.9999
GABARAP	200645_at	0.1633	0.1706	0.9999
KCNQ1	204487_s_at	0.1632	0.1707	0.9999
DLG3	212729_at	0.1632	0.1707	0.9999
ANAPC5	200098_s_at	0.1631	0.171	0.9999
GLB1L2	213713_s_at	0.1631	0.1711	0.9999
RNFT2	221909_at	0.163	0.1714	0.9999
POLDIP3	215357_s_at	0.1629	0.1716	0.9999
EFEMP1	201842_s_at	0.1629	0.1717	0.9999
NFYC	202215_s_at	0.1628	0.1717	0.9999
MLLT10	216480_x_at	0.1627	0.1721	0.9999
SLCO3A1	210542_s_at	0.1627	0.1722	0.9999
KIAA0226L	44790_s_at	0.1627	0.1722	0.9999
MERTK	211913_s_at	0.1626	0.1723	0.9999
NULL	211927_x_at	0.1626	0.1723	0.9999
USP16	218386_x_at	0.1626	0.1723	0.9999
MICALL1	55081_at	0.1625	0.1726	0.9999
B4GALT1	201882_x_at	0.1624	0.1728	0.9999
VWA8	214231_s_at	0.1624	0.173	0.9999
SMAD1	210993_s_at	0.1623	0.1731	0.9999
PCDHB6	221317_x_at	0.1623	0.1733	0.9999
SCAMP1	206668_s_at	0.1622	0.1733	0.9999
RNF32	220991_s_at	0.1622	0.1734	0.9999
NULL	217531_at	0.1621	0.1736	0.9999
CEP76	52285_f_at	0.1621	0.1736	0.9999
ARRB1	218832_x_at	0.1621	0.1737	0.9999
YY1	201902_s_at	0.1621	0.1737	0.9999
RAD23A	201039_s_at	0.162	0.1741	0.9999
EXOG	205521_at	0.1618	0.1745	0.9999
CXCL12	209687_at	0.1617	0.1748	0.9999
PSMC3	201267_s_at	0.1616	0.175	0.9999
KDM4D	220278_at	0.1615	0.1753	0.9999
PSMF1	201053_s_at	0.1615	0.1753	0.9999
NDUFB8	201226_at	0.1615	0.1754	0.9999
NULL	212979_s_at	0.1614	0.1756	0.9999
PRKAG1	201805_at	0.1613	0.1758	0.9999
NULL	210698_at	0.1613	0.1759	0.9999
LGR4	218326_s_at	0.1613	0.176	0.9999
FARS2	204283_at	0.1612	0.176	0.9999
PHC2	200919_at	0.1611	0.1764	0.9999
PNPLA4	209740_s_at	0.1611	0.1765	0.9999
VAMP3	201337_s_at	0.161	0.1766	0.9999
PAWR	214090_at	0.161	0.1766	0.9999
BAGE	207712_at	0.161	0.1766	0.9999
TMEM131	212507_at	0.161	0.1767	0.9999
NULL	215182_x_at	0.161	0.1768	0.9999
RPL28	200003_s_at	0.1609	0.1769	0.9999
FIBP	202041_s_at	0.1609	0.1769	0.9999
NULL	208755_x_at	0.1609	0.177	0.9999
NTRK2	214680_at	0.1609	0.1771	0.9999
PTX3	206157_at	0.1608	0.1771	0.9999
MARCH1	219574_at	0.1608	0.1772	0.9999
PPM1A	203966_s_at	0.1607	0.1774	0.9999
R3HCC1	212866_at	0.1606	0.1777	0.9999
SLC7A2	207626_s_at	0.1606	0.1779	0.9999
PPP4R1	201594_s_at	0.1605	0.178	0.9999
ZNF205-AS1	208136_s_at	0.1604	0.1782	0.9999
ALS2CR8	219834_at	0.1603	0.1787	0.9999
SORBS1	211819_s_at	0.1602	0.179	0.9999
APC	203525_s_at	0.1601	0.1792	0.9999
NEU2	221368_at	0.16	0.1794	0.9999
CRK	202226_s_at	0.16	0.1795	0.9999
AQP1	207542_s_at	0.1599	0.1796	0.9999
BTF3	208517_x_at	0.1599	0.1796	0.9999
C1RL	218983_at	0.1599	0.1796	0.9999
PSMB8	209040_s_at	0.1599	0.1797	0.9999
ASCL1	209987_s_at	0.1599	0.1798	0.9999
NAA50	217745_s_at	0.1597	0.1801	0.9999
ABLIM1	200965_s_at	0.1597	0.1802	0.9999
C21orf2	214309_s_at	0.1596	0.1806	0.9999
AK1	202587_s_at	0.1594	0.181	0.9999
BTN2A2	205299_s_at	0.1594	0.1812	0.9999
ENTPD1	209473_at	0.1594	0.1812	0.9999
FCGR1B	214511_x_at	0.1593	0.1812	0.9999
CDO1	204154_at	0.1593	0.1815	0.9999
SNX3	213545_x_at	0.1592	0.1815	0.9999
CYFIP1	208923_at	0.1592	0.1816	0.9999
SFTPD	214199_at	0.1592	0.1817	0.9999
MRPL23	213897_s_at	0.1591	0.1818	0.9999
IDE	217496_s_at	0.1591	0.1818	0.9999
ARL3	202641_at	0.159	0.1821	0.9999
DDX3X	212514_x_at	0.159	0.1821	0.9999
TOX4	201685_s_at	0.1589	0.1825	0.9999
GCA	203765_at	0.1589	0.1825	0.9999
NULL	218317_x_at	0.1589	0.1825	0.9999
ATP5F1	211755_s_at	0.1587	0.1829	0.9999
HIRA	217427_s_at	0.1587	0.183	0.9999
CSNK1A1	213086_s_at	0.1587	0.1831	0.9999
TCERG1	202396_at	0.1586	0.1832	0.9999
WDR1	210935_s_at	0.1585	0.1835	0.9999
TNFAIP2	202510_s_at	0.1585	0.1837	0.9999
LGALS3	208949_s_at	0.1584	0.1838	0.9999
DDX3X	201211_s_at	0.1584	0.184	0.9999
CHST7	206756_at	0.1583	0.184	0.9999
NCF4	205147_x_at	0.1583	0.1841	0.9999
CHP1	207993_s_at	0.1583	0.1842	0.9999
CYBB	203922_s_at	0.1583	0.1843	0.9999
MOSPD2	221895_at	0.1582	0.1843	0.9999
IRGC	214392_at	0.1582	0.1844	0.9999
ARFIP1	218230_at	0.1582	0.1844	0.9999
TPP1	200743_s_at	0.1581	0.1846	0.9999
RAC1	208641_s_at	0.1581	0.1847	0.9999
ELF1	212420_at	0.158	0.1849	0.9999
PBLD	219543_at	0.158	0.1849	0.9999
TMX1	209476_at	0.158	0.1851	0.9999
RBBP8	203344_s_at	0.1579	0.1852	0.9999
MSR1	211887_x_at	0.1578	0.1855	0.9999
LOC81691	208107_s_at	0.1578	0.1856	0.9999
GSPT2	205541_s_at	0.1578	0.1857	0.9999
IDH3B	210418_s_at	0.1577	0.1858	0.9999
USP9Y	206624_at	0.1577	0.1858	0.9999
EIF2S1	201144_s_at	0.1577	0.186	0.9999
GAD1	206669_at	0.1574	0.1867	0.9999
CELF1	204113_at	0.1574	0.1867	0.9999
EPOR	215054_at	0.1574	0.1867	0.9999
NULL	218310_at	0.1573	0.187	0.9999
CELF1	209489_at	0.1573	0.187	0.9999
FERMT1	60474_at	0.1573	0.1871	0.9999
NDUFB5	203621_at	0.1572	0.1873	0.9999
NAT6	210874_s_at	0.1572	0.1873	0.9999
CEP192	218827_s_at	0.1571	0.1875	0.9999
LINC00588	210464_at	0.1571	0.1877	0.9999
EFCAB1	220156_at	0.1571	0.1877	0.9999
NULL	218572_at	0.157	0.1878	0.9999
USP4	202682_s_at	0.157	0.1879	0.9999
NULL	201380_at	0.1569	0.188	0.9999
WARS	200628_s_at	0.1569	0.1881	0.9999
RPS12	213377_x_at	0.1569	0.1881	0.9999
BTBD2	207722_s_at	0.1568	0.1883	0.9999
CYTH4	219183_s_at	0.1568	0.1884	0.9999
CCT8	200873_s_at	0.1568	0.1884	0.9999
LIMK2	217475_s_at	0.1568	0.1885	0.9999
TSPAN4	209264_s_at	0.1567	0.1887	0.9999
ACAT1	205412_at	0.1567	0.1887	0.9999
SCARB1	201819_at	0.1566	0.1889	0.9999
MCRS1	202556_s_at	0.1566	0.1889	0.9999
RCHY1	212749_s_at	0.1566	0.1889	0.9999
KIAA1109	216294_s_at	0.1566	0.189	0.9999
ZNF334	220022_at	0.1566	0.189	0.9999
PTPN2	204935_at	0.1565	0.1891	0.9999
PPP3CC	207000_s_at	0.1565	0.1893	0.9999
CASP9	210775_x_at	0.1565	0.1893	0.9999
GEMIN2	210779_x_at	0.1563	0.1897	0.9999
NULL	200725_x_at	0.1563	0.1898	0.9999
IFNGR1	211676_s_at	0.1563	0.1899	0.9999
DPYSL4	205492_s_at	0.1562	0.19	0.9999
LOC389906	222196_at	0.1561	0.1905	0.9999
RUFY1	218243_at	0.156	0.1906	0.9999
COA4	220647_s_at	0.156	0.1907	0.9999
NULL	201002_s_at	0.1557	0.1914	0.9999
LIAS	214045_at	0.1557	0.1917	0.9999
TOX4	201683_x_at	0.1556	0.1917	0.9999
NULL	221184_at	0.1556	0.1919	0.9999
MNS1	219703_at	0.1556	0.1919	0.9999
C14orf169	219526_at	0.1555	0.1922	0.9999
TRIM44	217759_at	0.1554	0.1925	0.9999
PPP2R1B	202884_s_at	0.1553	0.1926	0.9999
ALOX5	204446_s_at	0.1553	0.1926	0.9999
TACC1	200911_s_at	0.1552	0.1929	0.9999
GATM	216733_s_at	0.1551	0.1931	0.9999
DICER1	216280_s_at	0.1551	0.1932	0.9999
TNIP2	218335_x_at	0.1551	0.1932	0.9999
ACAD8	221669_s_at	0.1551	0.1933	0.9999
PSMG1	203405_at	0.155	0.1935	0.9999
CACNA1A	214933_at	0.155	0.1935	0.9999
ATXN3L	216539_at	0.1548	0.1942	0.9999
ZNF460	216279_at	0.1548	0.1943	0.9999
GLRX3	209080_x_at	0.1547	0.1943	0.9999
SERP1	200970_s_at	0.1547	0.1944	0.9999
IQCH	220361_at	0.1546	0.1947	0.9999
C5	205500_at	0.1545	0.1949	0.9999
DHFR	202534_x_at	0.1545	0.1951	0.9999
NULL	207891_s_at	0.1544	0.1952	0.9999
CES2	209667_at	0.1543	0.1955	0.9999
DLD	209095_at	0.1543	0.1956	0.9999
ZMAT4	219877_at	0.1542	0.1959	0.9999
STK16	209622_at	0.1542	0.196	0.9999
C14orf166	217768_at	0.1541	0.1961	0.9999
KPNA6	212101_at	0.1541	0.1961	0.9999
NCAM2	205669_at	0.1541	0.1962	0.9999
RIN3	222069_s_at	0.1541	0.1963	0.9999
OAZ2	201365_at	0.154	0.1966	0.9999
SH3GLB2	218813_s_at	0.154	0.1966	0.9999
S100A3	206027_at	0.1539	0.1967	0.9999
RNF4	212696_s_at	0.1539	0.1967	0.9999
RPL29	213969_x_at	0.1539	0.1967	0.9999
EMC8	218057_x_at	0.1539	0.1968	0.9999
RTN4	210968_s_at	0.1538	0.197	0.9999
TRIM2	202342_s_at	0.1538	0.1971	0.9999
SRSF8	214789_x_at	0.1538	0.1971	0.9999
KDM4A	203205_at	0.1538	0.1972	0.9999
MYL12B	221474_at	0.1538	0.1972	0.9999
ETFA	201931_at	0.1537	0.1973	0.9999
NFKB1	209239_at	0.1536	0.1976	0.9999
NULL	213515_x_at	0.1536	0.1976	0.9999
CSDE1	202646_s_at	0.1534	0.1982	0.9999
HGF	209960_at	0.1534	0.1982	0.9999
BIN1	210201_x_at	0.1533	0.1985	0.9999
GLOD4	209092_s_at	0.1533	0.1986	0.9999
NULL	213971_s_at	0.1533	0.1987	0.9999
AFF3	205735_s_at	0.1531	0.1993	0.9999
HS6ST1	206997_s_at	0.1531	0.1993	0.9999
ANKH	220076_at	0.153	0.1993	0.9999
TRIOBP	210276_s_at	0.153	0.1994	0.9999
AGBL2	220390_at	0.153	0.1995	0.9999
NULL	201318_s_at	0.1529	0.1996	0.9999
NULL	216570_x_at	0.1529	0.1997	0.9999
MTMR2	214649_s_at	0.1529	0.1998	0.9999
TRPM8	220226_at	0.1529	0.1998	0.9999
CACNG3	206384_at	0.1528	0.2	0.9999
RPL28	213223_at	0.1527	0.2005	0.9999
SDS	205695_at	0.1526	0.2006	0.9999
RNASEH1	218496_at	0.1526	0.2006	0.9999
ATP6V1D	208898_at	0.1526	0.2008	0.9999
SPPL2B	215833_s_at	0.1525	0.2008	0.9999
GSTP1	200824_at	0.1525	0.2009	0.9999
ACO1	207071_s_at	0.1525	0.2009	0.9999
NULL	210035_s_at	0.1525	0.2009	0.9999
STC1	204595_s_at	0.1525	0.201	0.9999
SIRT4	222248_s_at	0.1525	0.201	0.9999
NULL	217300_at	0.1524	0.2011	0.9999
NULL	214863_at	0.1524	0.2013	0.9999
WHSC1	209054_s_at	0.1523	0.2014	0.9999
GABRA5	215531_s_at	0.1523	0.2014	0.9999
DTNA	208430_s_at	0.1523	0.2015	0.9999
CTDSPL	213597_s_at	0.1523	0.2015	0.9999
NULL	213855_s_at	0.1523	0.2016	0.9999
TPPP3	218876_at	0.1523	0.2017	0.9999
CHKB	204193_at	0.1522	0.2018	0.9999
ZNF239	206261_at	0.1522	0.2018	0.9999
NULL	211666_x_at	0.1522	0.2018	0.9999
PWP1	201606_s_at	0.1521	0.2021	0.9999
MAEA	207922_s_at	0.1521	0.2023	0.9999
PTPRA	213799_s_at	0.152	0.2023	0.9999
PLCE1	205112_at	0.152	0.2025	0.9999
ITGA1	214660_at	0.152	0.2025	0.9999
HLA-DMA	217478_s_at	0.1519	0.2027	0.9999
EZR	217234_s_at	0.1519	0.2028	0.9999
MAML3	207946_at	0.1517	0.2033	0.9999
NULL	213403_at	0.1517	0.2034	0.9999
ERC1	215606_s_at	0.1517	0.2035	0.9999
C11orf58	201784_s_at	0.1515	0.204	0.9999
IMP4	212411_at	0.1515	0.204	0.9999
SRP72	208800_at	0.1515	0.2041	0.9999
PAQR3	213372_at	0.1514	0.2043	0.9999
RBBP7	201092_at	0.1514	0.2044	0.9999
ULK1	209333_at	0.1513	0.2046	0.9999
CTCF	214349_at	0.1512	0.2048	0.9999
WAPAL	217218_at	0.1511	0.2052	0.9999
NULL	214693_x_at	0.151	0.2056	0.9999
EFCAB11	214264_s_at	0.151	0.2056	0.9999
NULL	212734_x_at	0.1509	0.2059	0.9999
GMDS	214106_s_at	0.1509	0.2059	0.9999
SCO2	205241_at	0.1508	0.206	0.9999
MPPE1	213727_x_at	0.1508	0.206	0.9999
SRSF8	213152_s_at	0.1508	0.2061	0.9999
NULL	222237_s_at	0.1508	0.2061	0.9999
SIK2	215752_at	0.1507	0.2064	0.9999
KLC1	212877_at	0.1507	0.2065	0.9999
CSNK1A1	208866_at	0.1506	0.2066	0.9999
CLEC10A	206682_at	0.1506	0.2067	0.9999
HSDL2	209512_at	0.1506	0.2068	0.9999
MPHOSPH9	215731_s_at	0.1504	0.2072	0.9999
NULL	217366_at	0.1504	0.2073	0.9999
VPS26A	201807_at	0.1503	0.2076	0.9999
DENND5A	212561_at	0.1503	0.2077	0.9999
RAI1	219830_at	0.1502	0.2079	0.9999
TSSC4	218612_s_at	0.1502	0.208	0.9999
CUEDC2	218097_s_at	0.1501	0.2081	0.9999
PIGL	205873_at	0.1499	0.2087	0.9999
CD81	200675_at	0.1499	0.2089	0.9999
ADH5	208848_at	0.1499	0.2089	0.9999
PTPN4	205171_at	0.1498	0.2092	0.9999
RASA3	206220_s_at	0.1498	0.2092	0.9999
PKNOX1	216004_s_at	0.1497	0.2093	0.9999
SSBP2	210829_s_at	0.1497	0.2094	0.9999
ATP6V1B1	205473_at	0.1497	0.2095	0.9999
ABHD5	213935_at	0.1496	0.2097	0.9999
CFI	203854_at	0.1496	0.2097	0.9999
NULL	214101_s_at	0.1496	0.2098	0.9999
CD209	207277_at	0.1496	0.2098	0.9999
CLIP1	210716_s_at	0.1496	0.2099	0.9999
CASP1	211367_s_at	0.1495	0.21	0.9999
FOXN3	218031_s_at	0.1495	0.2101	0.9999
ABCF2	207622_s_at	0.1495	0.2102	0.9999
APOOL	213289_at	0.1494	0.2103	0.9999
C2orf68	65472_at	0.1494	0.2104	0.9999
DDX28	203784_s_at	0.1494	0.2105	0.9999
PPP2CA	208652_at	0.1492	0.2109	0.9999
ANAPC15	204218_at	0.1491	0.2112	0.9999
GSN	200696_s_at	0.1491	0.2113	0.9999
STX2	213434_at	0.1488	0.2121	0.9999
N4BP1	221867_at	0.1488	0.2121	0.9999
GMDS	204875_s_at	0.1488	0.2123	0.9999
NDUFA10	217860_at	0.1488	0.2123	0.9999
PJA1	218667_at	0.1487	0.2124	0.9999
SLC24A1	210421_s_at	0.1487	0.2126	0.9999
PNPLA2	212705_x_at	0.1487	0.2126	0.9999
PIAS2	214442_s_at	0.1487	0.2126	0.9999
CPVL	208146_s_at	0.1486	0.2127	0.9999
ZNF3	212684_at	0.1486	0.2129	0.9999
KLRG1	210288_at	0.1486	0.213	0.9999
UBE2E1	212519_at	0.1485	0.213	0.9999
SPN	216981_x_at	0.1485	0.2131	0.9999
IFNGR1	202727_s_at	0.1484	0.2134	0.9999
C8orf33	218187_s_at	0.1484	0.2134	0.9999
FYB	211795_s_at	0.1484	0.2134	0.9999
RPS9	217747_s_at	0.1483	0.2138	0.9999
PRKCH	206099_at	0.1482	0.2141	0.9999
TBC1D9B	212054_x_at	0.1481	0.2143	0.9999
C18orf8	221190_s_at	0.1481	0.2143	0.9999
FAM86B1	65585_at	0.1481	0.2143	0.9999
CAPZB	201950_x_at	0.1481	0.2145	0.9999
TDRD3	214028_x_at	0.1481	0.2146	0.9999
BTN3A3	38241_at	0.1481	0.2146	0.9999
AKR1B1	201272_at	0.148	0.2149	0.9999
BIN1	214643_x_at	0.1479	0.215	0.9999
GTF2H1	202451_at	0.1479	0.2151	0.9999
IL33	209821_at	0.1478	0.2152	0.9999
SRSF10	206095_s_at	0.1478	0.2153	0.9999
NULL	211745_x_at	0.1478	0.2155	0.9999
C5orf15	203024_s_at	0.1477	0.2157	0.9999
NULL	208834_x_at	0.1477	0.2158	0.9999
NULL	207243_s_at	0.1477	0.2158	0.9999
ATP1A2	203295_s_at	0.1476	0.2159	0.9999
RPL23AP32	207283_at	0.1476	0.2159	0.9999
NULL	216342_x_at	0.1476	0.216	0.9999
IDH3G	202471_s_at	0.1476	0.216	0.9999
SWAP70	209306_s_at	0.1476	0.2161	0.9999
DCTN2	200932_s_at	0.1475	0.2162	0.9999
TEX261	212084_at	0.1474	0.2166	0.9999
HIRIP3	204504_s_at	0.1474	0.2166	0.9999
HIST1H2BB	208547_at	0.1474	0.2166	0.9999
PTGDS	211748_x_at	0.1474	0.2166	0.9999
LDHB	201030_x_at	0.1474	0.2167	0.9999
ZSCAN5A	219904_at	0.1473	0.2168	0.9999
PTPN21	205438_at	0.1473	0.2169	0.9999
HDAC3	216326_s_at	0.1473	0.2169	0.9999
HAUS6	218602_s_at	0.1473	0.217	0.9999
EIF3L	217719_at	0.1472	0.2174	0.9999
ERAP2	219759_at	0.1472	0.2174	0.9999
ZNF226	219603_s_at	0.1471	0.2174	0.9999
UTP18	222038_s_at	0.1471	0.2175	0.9999
CCDC25	218125_s_at	0.1471	0.2177	0.9999
AP4M1	209837_at	0.147	0.2177	0.9999
BAD	1861_at	0.147	0.2178	0.9999
KRT31	206677_at	0.1469	0.2182	0.9999
FRY	214318_s_at	0.1469	0.2183	0.9999
JUP	201015_s_at	0.1468	0.2184	0.9999
ACTR6	218395_at	0.1468	0.2184	0.9999
C1QBP	208910_s_at	0.1468	0.2184	0.9999
NULL	208929_x_at	0.1468	0.2186	0.9999
CTH	217127_at	0.1467	0.2187	0.9999
RASA1	210621_s_at	0.1467	0.2188	0.9999
SEMA3C	203788_s_at	0.1467	0.2189	0.9999
TXN2	209077_at	0.1467	0.219	0.9999
FBXO11	203255_at	0.1466	0.2191	0.9999
PTGFR	207177_at	0.1466	0.2191	0.9999
YTHDF2	217812_at	0.1466	0.2191	0.9999
MCCC1	218440_at	0.1465	0.2194	0.9999
APOE	203381_s_at	0.1465	0.2195	0.9999
POLR3B	219459_at	0.1464	0.2196	0.9999
RFPL2	207227_x_at	0.1463	0.22	0.9999
XKR8	218753_at	0.1463	0.2202	0.9999
NULL	222001_x_at	0.1463	0.2202	0.9999
ADSL	210250_x_at	0.1462	0.2203	0.9999
LEPR	211356_x_at	0.1462	0.2204	0.9999
PAPOLA	212718_at	0.1462	0.2204	0.9999
CLUH	212456_at	0.1462	0.2205	0.9999
ARHGEF12	201335_s_at	0.1461	0.2206	0.9999
MARCH7	202654_x_at	0.146	0.2209	0.9999
HRH1	205579_at	0.146	0.2209	0.9999
PARK7	200006_at	0.146	0.221	0.9999
NDUFS5	201757_at	0.146	0.221	0.9999
NULL	212790_x_at	0.146	0.2211	0.9999
DHX9	212105_s_at	0.146	0.2211	0.9999
ISOC1	218170_at	0.1459	0.2212	0.9999
INPP4A	204553_x_at	0.1459	0.2213	0.9999
XYLB	214776_x_at	0.1459	0.2213	0.9999
MYH6	214468_at	0.1459	0.2213	0.9999
ARSD	206831_s_at	0.1458	0.2215	0.9999
RQCD1	213098_at	0.1458	0.2216	0.9999
BIN1	210202_s_at	0.1458	0.2218	0.9999
CBX5	209715_at	0.1457	0.2219	0.9999
SSX2IP	203017_s_at	0.1457	0.222	0.9999
MBNL1	201151_s_at	0.1456	0.2222	0.9999
TMEM123	211967_at	0.1456	0.2222	0.9999
RAB21	203885_at	0.1455	0.2225	0.9999
KRT84	217031_at	0.1455	0.2225	0.9999
MT1E	212859_x_at	0.1455	0.2227	0.9999
BUB3	201456_s_at	0.1455	0.2227	0.9999
ZNHIT1	201541_s_at	0.1454	0.223	0.9999
NULL	212191_x_at	0.1454	0.2231	0.9999
SRSF10	210178_x_at	0.1453	0.2234	0.9999
CASP1	209970_x_at	0.1452	0.2235	0.9999
GIPC2	219970_at	0.1452	0.2237	0.9999
PTPN1	217686_at	0.1451	0.2238	0.9999
FIS1	218034_at	0.1451	0.2239	0.9999
ZMYM2	210281_s_at	0.1451	0.224	0.9999
NCF4	207677_s_at	0.145	0.2241	0.9999
KLHL22	221837_at	0.145	0.2241	0.9999
HSP90B1	216450_x_at	0.145	0.2242	0.9999
NULL	211458_s_at	0.145	0.2242	0.9999
ZNF419	219826_at	0.145	0.2242	0.9999
SOX18	219568_x_at	0.145	0.2243	0.9999
AKAP3	207344_at	0.1449	0.2244	0.9999
NULL	215534_at	0.1449	0.2244	0.9999
SAMSN1	220330_s_at	0.1449	0.2245	0.9999
UBE2N	201524_x_at	0.1449	0.2245	0.9999
INPP4B	205376_at	0.1449	0.2247	0.9999
PSMC2	201068_s_at	0.1448	0.2248	0.9999
CRYGA	207587_at	0.1448	0.2249	0.9999
MME	203434_s_at	0.1446	0.2254	0.9999
SAMD4A	212845_at	0.1446	0.2257	0.9999
NULL	215629_s_at	0.1445	0.2258	0.9999
PSMB10	202659_at	0.1445	0.2259	0.9999
TPP1	214196_s_at	0.1445	0.2259	0.9999
GRHPR	201347_x_at	0.1445	0.2259	0.9999
SPAG6	210032_s_at	0.1445	0.2259	0.9999
TCTN3	212123_at	0.1444	0.2261	0.9999
PDE10A	211171_s_at	0.1444	0.2263	0.9999
VN1R1	221412_at	0.1444	0.2264	0.9999
MTMR2	203211_s_at	0.1443	0.2266	0.9999
MPL	207550_at	0.1443	0.2266	0.9999
ERCC1	203720_s_at	0.1443	0.2267	0.9999
GSS	211630_s_at	0.1442	0.227	0.9999
PSME4	212220_at	0.1442	0.227	0.9999
CD37	204192_at	0.1441	0.2271	0.9999
TACC1	217437_s_at	0.1441	0.2272	0.9999
MBNL2	205018_s_at	0.144	0.2274	0.9999
TNFAIP8	210260_s_at	0.144	0.2275	0.9999
PAIP1	208051_s_at	0.1439	0.2278	0.9999
FH	203033_x_at	0.1439	0.2279	0.9999
RNASE6	213566_at	0.1439	0.2279	0.9999
CASP6	209790_s_at	0.1438	0.2283	0.9999
EZR	217230_at	0.1438	0.2283	0.9999
WDR48	65591_at	0.1437	0.2284	0.9999
MTM1	36920_at	0.1436	0.2287	0.9999
IDI1	204615_x_at	0.1436	0.2289	0.9999
SNRNP35	205300_s_at	0.1435	0.2291	0.9999
MAP2K2	213490_s_at	0.1434	0.2293	0.9999
GBAS	201816_s_at	0.1433	0.2297	0.9999
DCPS	218774_at	0.1433	0.2298	0.9999
GATAD1	214718_at	0.1433	0.2298	0.9999
NULL	215223_s_at	0.1432	0.23	0.9999
DGUOK	209549_s_at	0.1432	0.2301	0.9999
C1orf109	218712_at	0.1432	0.2301	0.9999
SPTSSA	212460_at	0.1432	0.2302	0.9999
STXBP1	202260_s_at	0.1431	0.2303	0.9999
CD34	209543_s_at	0.1431	0.2306	0.9999
ENTPD1	207691_x_at	0.143	0.2309	0.9999
RGS4	204339_s_at	0.143	0.2309	0.9999
FBXW2	209630_s_at	0.1429	0.2311	0.9999
TM6SF1	219892_at	0.1429	0.2311	0.9999
OMP	221361_at	0.1428	0.2313	0.9999
PRM1	206358_at	0.1428	0.2315	0.9999
NF2	211017_s_at	0.1427	0.2317	0.9999
SIPA1L1	202255_s_at	0.1427	0.2318	0.9999
LAPTM5	201720_s_at	0.1426	0.2321	0.9999
DDX3X	207617_at	0.1426	0.2322	0.9999
ALDH7A1	208951_at	0.1426	0.2322	0.9999
RCN2	201485_s_at	0.1425	0.2325	0.9999
FRY	214319_at	0.1425	0.2325	0.9999
ZNF839	219086_at	0.1425	0.2326	0.9999
GNAI2	201040_at	0.1424	0.2328	0.9999
ZNF45	222028_at	0.1423	0.233	0.9999
STARD7	200028_s_at	0.1422	0.2335	0.9999
HBB	209116_x_at	0.1421	0.2336	0.9999
NULL	216890_at	0.1421	0.2336	0.9999
MYL4	210395_x_at	0.1421	0.2337	0.9999
CEP57	209862_s_at	0.1421	0.2338	0.9999
AKIP1	219953_s_at	0.142	0.2341	0.9999
PTAFR	206278_at	0.142	0.2342	0.9999
EHBP1L1	91703_at	0.142	0.2342	0.9999
FUT9	216185_at	0.1419	0.2343	0.9999
RPL26L1	218830_at	0.1419	0.2343	0.9999
DALRD3	221934_s_at	0.1419	0.2344	0.9999
YTHDC2	213077_at	0.1418	0.2347	0.9999
IRF3	202621_at	0.1418	0.2348	0.9999
BCKDHA	202331_at	0.1417	0.2351	0.9999
NULL	215642_at	0.1417	0.2352	0.9999
NULL	213084_x_at	0.1417	0.2352	0.9999
INPP5D	203332_s_at	0.1416	0.2353	0.9999
DCT	205337_at	0.1416	0.2353	0.9999
FH	214170_x_at	0.1416	0.2353	0.9999
BCAR3	204032_at	0.1416	0.2354	0.9999
HDAC6	216224_s_at	0.1416	0.2354	0.9999
TLR2	204924_at	0.1416	0.2354	0.9999
COX6A1	200925_at	0.1416	0.2355	0.9999
TUFM	201113_at	0.1416	0.2355	0.9999
TRIP6	209129_at	0.1416	0.2356	0.9999
UBE2L3	200684_s_at	0.1415	0.2356	0.9999
NULL	217364_x_at	0.1415	0.2358	0.9999
CEP57	203494_s_at	0.1415	0.2359	0.9999
ZNF426	205964_at	0.1415	0.2359	0.9999
NULL	208026_at	0.1413	0.2363	0.9999
STC2	203439_s_at	0.1413	0.2364	0.9999
ETFDH	33494_at	0.1413	0.2366	0.9999
NAPG	210048_at	0.1412	0.2366	0.9999
TPGS2	212055_at	0.1412	0.2369	0.9999
IKBKAP	202490_at	0.1412	0.2369	0.9999
ZFP36L1	211965_at	0.1412	0.2369	0.9999
CXCR1	207094_at	0.1411	0.237	0.9999
KIAA1033	212795_at	0.1411	0.237	0.9999
LOC100289097	215160_x_at	0.1411	0.237	0.9999
ZNF835	215826_x_at	0.1411	0.2371	0.9999
BNIP1	204930_s_at	0.1411	0.2371	0.9999
SLC6A8	202219_at	0.1411	0.2372	0.9999
MED21	209363_s_at	0.1411	0.2372	0.9999
ARL4C	202206_at	0.1411	0.2372	0.9999
WTAP	210285_x_at	0.141	0.2374	0.9999
NULL	217151_at	0.141	0.2375	0.9999
NEK9	214738_s_at	0.141	0.2376	0.9999
IL19	220745_at	0.141	0.2376	0.9999
SF3B5	221263_s_at	0.141	0.2376	0.9999
FXR2	203172_at	0.1409	0.2378	0.9999
RBM26	218422_s_at	0.1409	0.2378	0.9999
NULL	201522_x_at	0.1409	0.2379	0.9999
PATZ1	211391_s_at	0.1408	0.2382	0.9999
PIK3C2A	213070_at	0.1407	0.2384	0.9999
NULL	AFFX-TrpnX-5_at	0.1407	0.2386	0.9999
RPS14	208645_s_at	0.1406	0.2388	0.9999
LCMT2	204012_s_at	0.1406	0.2388	0.9999
YEATS4	218911_at	0.1406	0.2389	0.9999
ERC2-IT1	208247_at	0.1406	0.2389	0.9999
GPR37L1	207055_at	0.1405	0.239	0.9999
EP400	212375_at	0.1405	0.2391	0.9999
SET	213047_x_at	0.1405	0.2392	0.9999
MTMR2	203212_s_at	0.1405	0.2392	0.9999
LDHB	213564_x_at	0.1404	0.2395	0.9999
TTF2	204407_at	0.1403	0.2397	0.9999
LRMP	204674_at	0.1403	0.2397	0.9999
NULL	205347_s_at	0.1403	0.2398	0.9999
NULL	212706_at	0.1403	0.2398	0.9999
PHTF1	210191_s_at	0.1402	0.2401	0.9999
SIGIRR	52940_at	0.1402	0.2402	0.9999
CCDC64	215015_at	0.1402	0.2403	0.9999
FH	203032_s_at	0.1401	0.2404	0.9999
DLST	215210_s_at	0.1401	0.2404	0.9999
TAB1	203901_at	0.1401	0.2405	0.9999
HTR2A	211616_s_at	0.1401	0.2406	0.9999
NIF3L1	218133_s_at	0.14	0.2407	0.9999
PSME3	209853_s_at	0.14	0.2409	0.9999
PTGS1	205127_at	0.14	0.241	0.9999
PIP4K2A	205570_at	0.1399	0.241	0.9999
SGSM2	36129_at	0.1398	0.2414	0.9999
SOCS2	203372_s_at	0.1398	0.2416	0.9999
GOLGA1	203384_s_at	0.1395	0.2424	0.9999
OSBPL1A	209485_s_at	0.1395	0.2424	0.9999
MINK1	214625_s_at	0.1395	0.2424	0.9999
NADK	215159_s_at	0.1395	0.2426	0.9999
AP2M1	200613_at	0.1395	0.2426	0.9999
BAG1	202387_at	0.1394	0.2427	0.9999
UCHL3	204616_at	0.1394	0.2427	0.9999
GOSR1	213021_at	0.1394	0.2428	0.9999
BRE	211566_x_at	0.1394	0.243	0.9999
UBE2G1	209142_s_at	0.1393	0.2432	0.9999
CHRND	207024_at	0.1393	0.2433	0.9999
TMEM41B	212622_at	0.1393	0.2433	0.9999
NULL	206809_s_at	0.1392	0.2436	0.9999
MAPK1	208351_s_at	0.1392	0.2437	0.9999
GDAP1	221279_at	0.1391	0.2438	0.9999
NULL	218383_at	0.1391	0.2439	0.9999
PITRM1	205273_s_at	0.1391	0.244	0.9999
FCER1A	211734_s_at	0.1391	0.244	0.9999
NULL	208221_s_at	0.139	0.2441	0.9999
C12orf43	219022_at	0.139	0.2441	0.9999
VTI1B	209452_s_at	0.139	0.2441	0.9999
LYPLA1	212449_s_at	0.139	0.2444	0.9999
PDHA1	200980_s_at	0.1389	0.2446	0.9999
DYRK3	210151_s_at	0.1388	0.2449	0.9999
DAZAP2	214334_x_at	0.1388	0.245	0.9999
ZNF225	207125_at	0.1388	0.245	0.9999
MTMR14	222143_s_at	0.1387	0.2452	0.9999
TLL1	206415_at	0.1387	0.2453	0.9999
GPR50	208311_at	0.1387	0.2454	0.9999
ABI1	209027_s_at	0.1387	0.2454	0.9999
STAM	203544_s_at	0.1386	0.2455	0.9999
SLC25A6	212826_s_at	0.1385	0.2458	0.9999
HSPH1	208744_x_at	0.1385	0.246	0.9999
FBXL5	209004_s_at	0.1384	0.2462	0.9999
SYK	209269_s_at	0.1383	0.2465	0.9999
LMTK2	206223_at	0.1383	0.2466	0.9999
IFI16	208966_x_at	0.1382	0.2468	0.9999
PCBP2	204031_s_at	0.1382	0.2469	0.9999
SCML2	206147_x_at	0.1382	0.247	0.9999
CASP1	211368_s_at	0.1382	0.2471	0.9999
PPIEL	222054_at	0.1382	0.2471	0.9999
PSMB7	200786_at	0.1381	0.2473	0.9999
PCMT1	208857_s_at	0.1381	0.2473	0.9999
WDR18	209461_x_at	0.1381	0.2473	0.9999
PICALM	212511_at	0.138	0.2475	0.9999
BCAS3	220488_s_at	0.138	0.2476	0.9999
NPEPPS	201455_s_at	0.138	0.2476	0.9999
NULL	202731_at	0.138	0.2476	0.9999
EIF2D	218253_s_at	0.138	0.2477	0.9999
CHIC2	219492_at	0.138	0.2477	0.9999
MECP2	202616_s_at	0.138	0.2478	0.9999
EIF5	208707_at	0.1379	0.2479	0.9999
NULL	217647_at	0.1379	0.2479	0.9999
CEP57	203492_x_at	0.1379	0.2481	0.9999
CCT7	200812_at	0.1378	0.2485	0.9999
RDH11	217776_at	0.1378	0.2485	0.9999
IDI1	208881_x_at	0.1377	0.2486	0.9999
ACSL5	218322_s_at	0.1377	0.2487	0.9999
PPA2	220741_s_at	0.1377	0.2487	0.9999
OXSM	219133_at	0.1377	0.2489	0.9999
RELA	209878_s_at	0.1376	0.249	0.9999
FADS3	216080_s_at	0.1376	0.2491	0.9999
UBTD1	219172_at	0.1376	0.2492	0.9999
ZBTB3	220391_at	0.1375	0.2493	0.9999
FPR1	205119_s_at	0.1375	0.2494	0.9999
NULL	53202_at	0.1375	0.2495	0.9999
NULL	32032_at	0.1375	0.2495	0.9999
BBS9	37549_g_at	0.1375	0.2495	0.9999
NINJ1	203045_at	0.1374	0.2496	0.9999
FLT3LG	210607_at	0.1374	0.2496	0.9999
ATG4A	213115_at	0.1374	0.2496	0.9999
LMO2	204249_s_at	0.1374	0.2499	0.9999
EXOC5	218748_s_at	0.1374	0.2499	0.9999
HERC2P4	216196_at	0.1373	0.25	0.9999
RC3H2	220202_s_at	0.1373	0.2502	0.9999
DENND1A	219763_at	0.1373	0.2503	0.9999
KCNJ8	205303_at	0.1372	0.2503	0.9999
GRIK1	207242_s_at	0.1372	0.2503	0.9999
ATP5L	207573_x_at	0.1372	0.2503	0.9999
GPR39	208600_s_at	0.1371	0.2507	0.9999
RHOT1	222148_s_at	0.1371	0.2507	0.9999
ZNF7	205089_at	0.1371	0.2508	0.9999
SLC25A46	212833_at	0.1371	0.251	0.9999
AHSP	219672_at	0.137	0.2511	0.9999
YME1L1	217397_at	0.137	0.2512	0.9999
PERP	217744_s_at	0.1369	0.2515	0.9999
GTF2I	210892_s_at	0.1369	0.2517	0.9999
CSF1R	203104_at	0.1368	0.2518	0.9999
CRYBB1	206185_at	0.1368	0.2518	0.9999
CYB5B	201633_s_at	0.1367	0.2522	0.9999
LRRC49	219338_s_at	0.1367	0.2522	0.9999
CCDC170	220581_at	0.1367	0.2522	0.9999
TCEAL4	202371_at	0.1367	0.2523	0.9999
KLK14	220573_at	0.1367	0.2523	0.9999
DCAF11	216389_s_at	0.1366	0.2526	0.9999
PSME4	212222_at	0.1365	0.2528	0.9999
CUZD1	220275_at	0.1365	0.2529	0.9999
HSP90AA1	211969_at	0.1365	0.2529	0.9999
NULL	217247_at	0.1365	0.2529	0.9999
ISCU	209075_s_at	0.1365	0.2531	0.9999
ANKRD12	216563_at	0.1364	0.2532	0.9999
PLEKHB1	209504_s_at	0.1364	0.2533	0.9999
TMEM259	213986_s_at	0.1364	0.2533	0.9999
TRMT5	221952_x_at	0.1364	0.2534	0.9999
PEX10	206351_s_at	0.1363	0.2535	0.9999
GNG7	206896_s_at	0.1363	0.2535	0.9999
DHX58	219364_at	0.1363	0.2535	0.9999
CAPNS1	200001_at	0.1363	0.2536	0.9999
SLC6A12	206058_at	0.1363	0.2536	0.9999
SIGLEC5	220000_at	0.1363	0.2536	0.9999
RECQL	212917_x_at	0.1363	0.2538	0.9999
CDC42BPB	217849_s_at	0.1362	0.2538	0.9999
ATP10D	213238_at	0.1362	0.2539	0.9999
WNT3	221455_s_at	0.1362	0.2539	0.9999
DDX52	210320_s_at	0.1362	0.2539	0.9999
GPR15	208524_at	0.1362	0.254	0.9999
DOK3	220320_at	0.1362	0.254	0.9999
VWA5A	205011_at	0.1361	0.2542	0.9999
OGG1	205301_s_at	0.136	0.2546	0.9999
NULL	200647_x_at	0.1359	0.2549	0.9999
INPP5K	202782_s_at	0.1359	0.2549	0.9999
COLEC12	221019_s_at	0.1359	0.2551	0.9999
MTHFD1	202309_at	0.1358	0.2552	0.9999
ETFDH	205530_at	0.1358	0.2552	0.9999
DUSP3	201537_s_at	0.1358	0.2553	0.9999
SAP130	220367_s_at	0.1358	0.2553	0.9999
WASF2	221725_at	0.1358	0.2554	0.9999
SNX4	205329_s_at	0.1358	0.2555	0.9999
LARS2	34764_at	0.1357	0.2556	0.9999
EZR	208621_s_at	0.1357	0.2557	0.9999
YTHDC2	205835_s_at	0.1357	0.2558	0.9999
KRT15	204734_at	0.1356	0.2561	0.9999
MBTPS1	217543_s_at	0.1355	0.2563	0.9999
ARL6IP5	200761_s_at	0.1355	0.2564	0.9999
SDHD	202026_at	0.1355	0.2564	0.9999
NULL	214455_at	0.1355	0.2566	0.9999
CUTC	218970_s_at	0.1355	0.2566	0.9999
LPAL2	207762_at	0.1354	0.2567	0.9999
TPM1	210987_x_at	0.1354	0.2568	0.9999
TRAK2	202125_s_at	0.1354	0.2569	0.9999
SERPINB1	213572_s_at	0.1354	0.2569	0.9999
FAM149A	222291_at	0.1354	0.2569	0.9999
FGFR1	210973_s_at	0.1353	0.2571	0.9999
C2orf42	219128_at	0.1353	0.2572	0.9999
C19orf73	220151_at	0.1353	0.2573	0.9999
MBNL2	203640_at	0.1352	0.2573	0.9999
DLGAP1	206489_s_at	0.1352	0.2576	0.9999
CFL1	200021_at	0.1351	0.2577	0.9999
IL10RA	204912_at	0.1351	0.2577	0.9999
RPS6KA2	212912_at	0.1351	0.2577	0.9999
RCHY1	214281_s_at	0.1351	0.2579	0.9999
UBE2D4	65521_at	0.135	0.258	0.9999
XRCC4	210813_s_at	0.135	0.2583	0.9999
PDAP1	202290_at	0.135	0.2583	0.9999
FRAT2	209864_at	0.1349	0.2585	0.9999
ALOX5	204445_s_at	0.1348	0.2587	0.9999
ANK3	209442_x_at	0.1348	0.2587	0.9999
NULL	215230_x_at	0.1347	0.2592	0.9999
CS	208660_at	0.1347	0.2592	0.9999
NULL	213801_x_at	0.1347	0.2594	0.9999
UBE2L3	200676_s_at	0.1346	0.2596	0.9999
SDHB	202675_at	0.1346	0.2597	0.9999
PRMT7	219408_at	0.1346	0.2597	0.9999
NULL	216806_at	0.1346	0.2598	0.9999
ANXA2	201590_x_at	0.1345	0.2598	0.9999
NR2C1	204791_at	0.1345	0.2599	0.9999
RARRES2	209496_at	0.1345	0.26	0.9999
SUMO3	200739_s_at	0.1344	0.2602	0.9999
DCTD	201571_s_at	0.1344	0.2602	0.9999
HNMT	204112_s_at	0.1344	0.2603	0.9999
G6PC3	221759_at	0.1344	0.2604	0.9999
CDC27	217881_s_at	0.1344	0.2605	0.9999
C11orf49	203257_s_at	0.1343	0.2605	0.9999
DZIP3	207232_s_at	0.1343	0.2605	0.9999
MAP3K7CL	221211_s_at	0.1343	0.2605	0.9999
NULL	214854_at	0.1343	0.2606	0.9999
HIBCH	203711_s_at	0.1343	0.2608	0.9999
LST1	215633_x_at	0.1343	0.2608	0.9999
PTPLAD1	217777_s_at	0.1343	0.2608	0.9999
ARAP1	34206_at	0.1342	0.2609	0.9999
TMEM251	213246_at	0.1342	0.261	0.9999
MT1F	217165_x_at	0.1342	0.261	0.9999
GEMIN2	211114_x_at	0.1342	0.2612	0.9999
LAP3	217933_s_at	0.1341	0.2614	0.9999
BRAP	209922_at	0.1341	0.2615	0.9999
TFPI	210664_s_at	0.1341	0.2615	0.9999
NULL	213454_at	0.1341	0.2615	0.9999
INPP1	202794_at	0.1341	0.2616	0.9999
TRIM2	215945_s_at	0.134	0.2617	0.9999
PPM1A	210407_at	0.134	0.2618	0.9999
HSPG2	201654_s_at	0.134	0.262	0.9999
MAU2	217652_at	0.134	0.262	0.9999
GOT1	208813_at	0.1339	0.2622	0.9999
NULL	213451_x_at	0.1339	0.2622	0.9999
YWHAB	217718_s_at	0.1338	0.2624	0.9999
RRM1	201477_s_at	0.1338	0.2625	0.9999
CSF2RA	207085_x_at	0.1338	0.2627	0.9999
RAD17	207405_s_at	0.1338	0.2627	0.9999
TNFRSF10B	209295_at	0.1338	0.2627	0.9999
ANXA2	210427_x_at	0.1338	0.2627	0.9999
DGAT1	203669_s_at	0.1337	0.2628	0.9999
NDUFA4L2	218484_at	0.1337	0.2628	0.9999
CIB2	205007_s_at	0.1337	0.2629	0.9999
YWHAZ	200641_s_at	0.1337	0.263	0.9999
HSF4	210977_s_at	0.1337	0.263	0.9999
TUBGCP4	211337_s_at	0.1336	0.2631	0.9999
ENTPD1	209474_s_at	0.1336	0.2631	0.9999
DIAPH2	205726_at	0.1336	0.2633	0.9999
CEP57	203491_s_at	0.1336	0.2634	0.9999
H2AFV	212205_at	0.1335	0.2637	0.9999
EFEMP1	201843_s_at	0.1334	0.2639	0.9999
NULL	213574_s_at	0.1334	0.264	0.9999
ZNF141	206931_at	0.1333	0.2643	0.9999
TAF9B	221616_s_at	0.1332	0.2647	0.9999
GUCA2B	207502_at	0.1332	0.2648	0.9999
NULL	211073_x_at	0.1331	0.2648	0.9999
KRT85	207670_at	0.1331	0.2649	0.9999
BCAP29	205084_at	0.1331	0.2649	0.9999
FKBP1A	210186_s_at	0.1331	0.2651	0.9999
PRKACB	202741_at	0.133	0.2652	0.9999
PEX1	204873_at	0.133	0.2653	0.9999
MMP20	207599_at	0.133	0.2654	0.9999
NULL	215920_s_at	0.133	0.2654	0.9999
PCCB	212694_s_at	0.1329	0.2657	0.9999
MAP2K6	205698_s_at	0.1329	0.2659	0.9999
POMGNT1	217944_at	0.1328	0.2662	0.9999
MYL12A	201319_at	0.1327	0.2663	0.9999
NULL	210524_x_at	0.1326	0.2667	0.9999
FAM175B	212835_at	0.1326	0.2669	0.9999
KPNA3	221502_at	0.1326	0.2669	0.9999
TRIOBP	216210_x_at	0.1326	0.2669	0.9999
LOC81691	215215_s_at	0.1325	0.2671	0.9999
FAU	200019_s_at	0.1325	0.2671	0.9999
AGA	216064_s_at	0.1325	0.2673	0.9999
KLHL5	220682_s_at	0.1325	0.2673	0.9999
ZNF423	214761_at	0.1325	0.2674	0.9999
ACSBG1	206465_at	0.1324	0.2676	0.9999
CEP76	219311_at	0.1324	0.2677	0.9999
COPS6	201405_s_at	0.1324	0.2677	0.9999
BAD	209364_at	0.1324	0.2677	0.9999
CENPB	212437_at	0.1323	0.268	0.9999
CSF2RA	211287_x_at	0.1322	0.2682	0.9999
COL21A1	208096_s_at	0.1322	0.2683	0.9999
ATP5L	210453_x_at	0.1322	0.2683	0.9999
CSRP1	200621_at	0.1322	0.2684	0.9999
ASCL1	209985_s_at	0.1322	0.2684	0.9999
LRP2BP	207797_s_at	0.1321	0.2687	0.9999
VPS33B	218415_at	0.1321	0.2687	0.9999
C22orf28	200042_at	0.1321	0.2687	0.9999
ZNF266	214686_at	0.1321	0.2687	0.9999
NULL	216770_at	0.132	0.2689	0.9999
KRAS	204010_s_at	0.132	0.269	0.9999
NELFCD	220607_x_at	0.132	0.269	0.9999
SIRT3	49327_at	0.132	0.269	0.9999
BCL3	204907_s_at	0.132	0.2692	0.9999
EFHC2	220591_s_at	0.132	0.2692	0.9999
NULL	200598_s_at	0.1319	0.2692	0.9999
TBRG4	220961_s_at	0.1319	0.2694	0.9999
CARTPT	206339_at	0.1319	0.2695	0.9999
MEF2C	209199_s_at	0.1318	0.2697	0.9999
SSRP1	200956_s_at	0.1318	0.2698	0.9999
LRRFIP1	201862_s_at	0.1318	0.2698	0.9999
HNRNPA3P1	206808_at	0.1317	0.27	0.9999
GAS1	204456_s_at	0.1317	0.27	0.9999
NULL	213063_at	0.1317	0.27	0.9999
AIF1	215051_x_at	0.1317	0.27	0.9999
PLAA	209532_at	0.1316	0.2706	0.9999
GAD1	206670_s_at	0.1315	0.2709	0.9999
PACS2	212778_at	0.1315	0.2709	0.9999
UPF3A	206958_s_at	0.1315	0.271	0.9999
ARPC4	217817_at	0.1315	0.271	0.9999
NDUFB8	201227_s_at	0.1314	0.2712	0.9999
SBF1	212389_at	0.1312	0.2718	0.9999
CCBL2	209472_at	0.1312	0.2719	0.9999
HECTD4	211034_s_at	0.1311	0.2725	0.9999
UBA7	1294_at	0.131	0.2725	0.9999
CCNG2	211559_s_at	0.131	0.2726	0.9999
MRPL48	218281_at	0.131	0.2726	0.9999
USP9X	201099_at	0.131	0.2728	0.9999
CENPN	219555_s_at	0.1309	0.273	0.9999
GAS8	204921_at	0.1309	0.273	0.9999
NFATC3	207416_s_at	0.1309	0.273	0.9999
NULL	214405_at	0.1309	0.2731	0.9999
PDGFB	216055_at	0.1309	0.2732	0.9999
GRPEL1	212434_at	0.1309	0.2733	0.9999
MAP2K5	211370_s_at	0.1308	0.2733	0.9999
NUSAP1	219978_s_at	0.1307	0.2737	0.9999
FDX1	203646_at	0.1307	0.2738	0.9999
C14orf1	217188_s_at	0.1307	0.2738	0.9999
UBE3B	212403_at	0.1307	0.274	0.9999
NULL	222094_at	0.1307	0.274	0.9999
TPM1	206116_s_at	0.1306	0.2741	0.9999
USP33	217441_at	0.1306	0.2741	0.9999
PKIG	202732_at	0.1306	0.2742	0.9999
GATM	203178_at	0.1306	0.2743	0.9999
SOX17	219993_at	0.1306	0.2743	0.9999
DGKA	211272_s_at	0.1306	0.2744	0.9999
ZNF45	207304_at	0.1305	0.2744	0.9999
NUDT21	213461_at	0.1305	0.2744	0.9999
GNG3	222005_s_at	0.1305	0.2744	0.9999
PAWR	204004_at	0.1305	0.2745	0.9999
SCML1	218793_s_at	0.1305	0.2745	0.9999
NDUFB1	206790_s_at	0.1305	0.2745	0.9999
HLCS	209399_at	0.1305	0.2747	0.9999
FDXR	207813_s_at	0.1304	0.2748	0.9999
NULL	218021_at	0.1304	0.2751	0.9999
NULL	215875_at	0.1303	0.2752	0.9999
EIF1	211956_s_at	0.1303	0.2753	0.9999
CHMP1B	218178_s_at	0.1303	0.2753	0.9999
ELOVL1	57163_at	0.1303	0.2753	0.9999
PLEKHH3	220259_at	0.1303	0.2754	0.9999
NULL	216568_x_at	0.1302	0.2757	0.9999
ZNF839	221709_s_at	0.1302	0.2757	0.9999
LAIR1	210644_s_at	0.1302	0.2758	0.9999
NULL	201065_s_at	0.1301	0.2759	0.9999
SEPT6	213666_at	0.1301	0.276	0.9999
BCKDHB	210653_s_at	0.1301	0.276	0.9999
PEX3	203972_s_at	0.1301	0.2762	0.9999
SPN	206057_x_at	0.1301	0.2762	0.9999
ATP5L	208746_x_at	0.1301	0.2762	0.9999
NULL	205200_at	0.13	0.2763	0.9999
TP53TG1	209917_s_at	0.13	0.2764	0.9999
IFITM3	212203_x_at	0.1299	0.2767	0.9999
PKP3	209872_s_at	0.1299	0.2768	0.9999
SNX1	213364_s_at	0.1299	0.2768	0.9999
SEH1L	221931_s_at	0.1299	0.2768	0.9999
SETMAR	206554_x_at	0.1298	0.277	0.9999
NULL	212391_x_at	0.1298	0.277	0.9999
KLC1	212878_s_at	0.1298	0.2771	0.9999
SMC5	212927_at	0.1297	0.2774	0.9999
APBB2	212970_at	0.1297	0.2775	0.9999
GIN1	219467_at	0.1297	0.2775	0.9999
LIN7C	221568_s_at	0.1297	0.2776	0.9999
GFOD1	219821_s_at	0.1296	0.2778	0.9999
TREM2	219725_at	0.1296	0.2778	0.9999
SOCS1	210000_s_at	0.1296	0.2779	0.9999
WBP11	217822_at	0.1296	0.2779	0.9999
MDH2	209036_s_at	0.1296	0.278	0.9999
ZDHHC7	218606_at	0.1296	0.278	0.9999
ZNF330	209814_at	0.1295	0.2783	0.9999
KARS	200079_s_at	0.1295	0.2783	0.9999
REV3L	208070_s_at	0.1293	0.2791	0.9999
SLC25A36	201919_at	0.1293	0.2791	0.9999
SSX2IP	210871_x_at	0.1293	0.2792	0.9999
SLC27A5	219733_s_at	0.1292	0.2793	0.9999
NRL	206597_at	0.1292	0.2794	0.9999
ETF1	201574_at	0.1291	0.2797	0.9999
TMED10	200929_at	0.1291	0.2797	0.9999
PDS5A	213984_at	0.1291	0.2797	0.9999
LSS	211019_s_at	0.1291	0.2799	0.9999
NULL	214084_x_at	0.1291	0.2799	0.9999
UTP18	203721_s_at	0.129	0.28	0.9999
UTP14A	221098_x_at	0.129	0.28	0.9999
INTS7	218783_at	0.129	0.2801	0.9999
PEX14	33760_at	0.1289	0.2804	0.9999
CRADD	209833_at	0.1289	0.2804	0.9999
NCKAP1	207738_s_at	0.1289	0.2805	0.9999
DHX30	212674_s_at	0.1289	0.2806	0.9999
PCIF1	222045_s_at	0.1288	0.2809	0.9999
REEP1	204365_s_at	0.1288	0.2809	0.9999
DSCC1	216646_at	0.1288	0.2809	0.9999
ADO	212500_at	0.1288	0.2811	0.9999
NULL	201257_x_at	0.1287	0.2811	0.9999
NULL	214487_s_at	0.1287	0.2812	0.9999
MAPK14	211087_x_at	0.1287	0.2813	0.9999
RAP2A	221830_at	0.1287	0.2814	0.9999
NULL	215812_s_at	0.1286	0.2815	0.9999
UBE4A	202038_at	0.1286	0.2816	0.9999
STOML1	204701_s_at	0.1286	0.2816	0.9999
DAZAP2	212595_s_at	0.1286	0.2817	0.9999
RPUSD2	221940_at	0.1285	0.2819	0.9999
FGFR1	211535_s_at	0.1284	0.2823	0.9999
GNPTAB	212959_s_at	0.1284	0.2824	0.9999
ZNF516	203604_at	0.1284	0.2826	0.9999
GRHPR	216308_x_at	0.1283	0.2828	0.9999
DAB2	210757_x_at	0.1282	0.283	0.9999
NULL	219575_s_at	0.1282	0.283	0.9999
NULL	222256_s_at	0.1282	0.283	0.9999
SIPA1	204164_at	0.1282	0.2832	0.9999
BTF3	214800_x_at	0.1282	0.2833	0.9999
TIMM22	219184_x_at	0.1282	0.2833	0.9999
PIGN	219048_at	0.1282	0.2833	0.9999
PIK3IP1	221756_at	0.1281	0.2834	0.9999
KCNJ12	207110_at	0.1281	0.2835	0.9999
PCNXL4	219972_s_at	0.1281	0.2836	0.9999
SEMA4F	208124_s_at	0.1281	0.2837	0.9999
MT1P2	211456_x_at	0.128	0.2838	0.9999
PSEN1	203460_s_at	0.128	0.2839	0.9999
RECK	216156_at	0.128	0.2841	0.9999
NUP54	218256_s_at	0.128	0.2841	0.9999
TMSB4Y	206769_at	0.1279	0.2842	0.9999
MRM1	219967_at	0.1279	0.2843	0.9999
SFTPC	211735_x_at	0.1279	0.2843	0.9999
CIAPIN1	208968_s_at	0.1279	0.2844	0.9999
CHMP2A	202121_s_at	0.1279	0.2844	0.9999
PRPF31	202407_s_at	0.1279	0.2844	0.9999
PPP1R3A	211169_s_at	0.1278	0.2848	0.9999
AIF1	213095_x_at	0.1277	0.285	0.9999
PRKG2	207505_at	0.1277	0.2851	0.9999
ATP2B4	212135_s_at	0.1277	0.2851	0.9999
EIF4G3	201936_s_at	0.1277	0.2852	0.9999
CDC16	202717_s_at	0.1277	0.2852	0.9999
RANBP9	216125_s_at	0.1276	0.2853	0.9999
ELF2	210361_s_at	0.1276	0.2854	0.9999
ACE	209749_s_at	0.1276	0.2855	0.9999
OAZ1	215952_s_at	0.1276	0.2855	0.9999
PTER	218967_s_at	0.1275	0.286	0.9999
XPNPEP2	206484_s_at	0.1275	0.286	0.9999
NUP37	218622_at	0.1275	0.286	0.9999
HIST2H2BE	202708_s_at	0.1274	0.2861	0.9999
RAD21L1	215917_at	0.1274	0.2862	0.9999
RPL22	221726_at	0.1274	0.2862	0.9999
NULL	208534_s_at	0.1274	0.2863	0.9999
AKIRIN1	217893_s_at	0.1274	0.2863	0.9999
HCAR3	205220_at	0.1273	0.2865	0.9999
ADSL	202144_s_at	0.1273	0.2867	0.9999
TNNI3	205742_at	0.1273	0.2867	0.9999
SLC3A1	205799_s_at	0.1273	0.2867	0.9999
HMOX2	218120_s_at	0.1273	0.2868	0.9999
RRAD	204803_s_at	0.1272	0.2869	0.9999
RPS29	201094_at	0.1271	0.2872	0.9999
AKR1C2	211653_x_at	0.1271	0.2873	0.9999
CBL	206607_at	0.1271	0.2875	0.9999
RAB7A	211960_s_at	0.1271	0.2875	0.9999
CREM	207630_s_at	0.1271	0.2875	0.9999
KCNJ8	205304_s_at	0.127	0.2876	0.9999
FGF8	208449_s_at	0.127	0.2876	0.9999
NCAPD3	212789_at	0.127	0.2876	0.9999
INHBC	207688_s_at	0.127	0.2877	0.9999
PDE7B	220343_at	0.127	0.2877	0.9999
NR5A2	210174_at	0.127	0.2878	0.9999
KARS	200840_at	0.127	0.2879	0.9999
NULL	211984_at	0.127	0.2879	0.9999
RAB5A	206113_s_at	0.1269	0.288	0.9999
VAPA	208780_x_at	0.1269	0.2881	0.9999
CDKN1A	202284_s_at	0.1269	0.2882	0.9999
NULL	217027_x_at	0.1269	0.2883	0.9999
NULL	AFFX-r2-Hs28SrRNA-3_at	0.1269	0.2883	0.9999
TMBIM4	219206_x_at	0.1268	0.2884	0.9999
ARNTL	210971_s_at	0.1268	0.2885	0.9999
CTBS	218923_at	0.1268	0.2887	0.9999
SLC25A11	207088_s_at	0.1267	0.2889	0.9999
TRAF3IP3	205804_s_at	0.1266	0.2891	0.9999
ATXN10	208833_s_at	0.1266	0.2892	0.9999
DDHD2	212690_at	0.1266	0.2892	0.9999
CTDSPL	214187_x_at	0.1266	0.2894	0.9999
SART3	209127_s_at	0.1266	0.2895	0.9999
RNF24	210706_s_at	0.1266	0.2895	0.9999
REG1A	209752_at	0.1265	0.2897	0.9999
TBC1D22A	210144_at	0.1265	0.2898	0.9999
ETF1	201573_s_at	0.1265	0.2898	0.9999
PKP3	209873_s_at	0.1265	0.2898	0.9999
PLXDC1	219700_at	0.1265	0.2898	0.9999
RECQL5	34063_at	0.1265	0.2898	0.9999
DCTPP1	218069_at	0.1264	0.2902	0.9999
NDUFB2	218200_s_at	0.1264	0.2902	0.9999
TBXAS1	208130_s_at	0.1264	0.2902	0.9999
IMPA1	203011_at	0.1263	0.2903	0.9999
SOS1	212777_at	0.1263	0.2904	0.9999
RANBP9	202582_s_at	0.1262	0.2907	0.9999
EIF1AX	201017_at	0.1262	0.2907	0.9999
NULL	216773_at	0.1262	0.2907	0.9999
MSH3	210947_s_at	0.1261	0.2912	0.9999
PARD3	221526_x_at	0.126	0.2918	0.9999
SUCLG2	215774_s_at	0.1259	0.2919	0.9999
ZC3H14	204216_s_at	0.1259	0.2919	0.9999
DET1	219641_at	0.1259	0.2919	0.9999
FA2H	219429_at	0.1259	0.292	0.9999
RPP40	213427_at	0.1259	0.2921	0.9999
ARIH1	201881_s_at	0.1258	0.2923	0.9999
IFNAR1	204191_at	0.1258	0.2924	0.9999
DPM2	209391_at	0.1257	0.2926	0.9999
FAM108A1	221267_s_at	0.1257	0.2928	0.9999
GEMIN2	205063_at	0.1257	0.2928	0.9999
WDR25	219609_at	0.1257	0.2928	0.9999
ANO10	218910_at	0.1257	0.2929	0.9999
PTGES3	200627_at	0.1256	0.2932	0.9999
NULL	209219_at	0.1256	0.2932	0.9999
CASD1	219342_at	0.1256	0.2932	0.9999
FAM102A	212400_at	0.1255	0.2934	0.9999
UPF3A	206959_s_at	0.1255	0.2935	0.9999
MYL6B	204173_at	0.1254	0.2938	0.9999
IPO7	200995_at	0.1254	0.2939	0.9999
PTN	209465_x_at	0.1253	0.2941	0.9999
AKR7A2	202139_at	0.1252	0.2945	0.9999
ZSCAN32	220292_at	0.1252	0.2946	0.9999
TPK1	221218_s_at	0.1252	0.2946	0.9999
CYLD	221905_at	0.1252	0.2947	0.9999
PARD3	221527_s_at	0.1251	0.2949	0.9999
PNMA1	218224_at	0.125	0.2953	0.9999
NMU	206023_at	0.125	0.2955	0.9999
PRR7	219742_at	0.125	0.2956	0.9999
B3GALNT1	211812_s_at	0.1249	0.2957	0.9999
CD53	203416_at	0.1249	0.2959	0.9999
FGF2	204422_s_at	0.1248	0.2961	0.9999
BCR	217223_s_at	0.1248	0.2961	0.9999
TCF25	221495_s_at	0.1248	0.2961	0.9999
MPP5	219321_at	0.1248	0.2963	0.9999
TFPI	213258_at	0.1247	0.2965	0.9999
NULL	212039_x_at	0.1247	0.2966	0.9999
RPL29	200823_x_at	0.1247	0.2966	0.9999
MAPT	203930_s_at	0.1247	0.2968	0.9999
ATP5G2	207552_at	0.1247	0.2968	0.9999
APOE	203382_s_at	0.1246	0.2968	0.9999
ZNF32	209538_at	0.1246	0.2968	0.9999
NULL	214741_at	0.1246	0.2969	0.9999
MLH3	204838_s_at	0.1246	0.297	0.9999
CAMKK2	210787_s_at	0.1246	0.297	0.9999
BCL2L1	215037_s_at	0.1246	0.2971	0.9999
PDLIM4	218690_at	0.1246	0.2972	0.9999
MASP2	210798_x_at	0.1245	0.2973	0.9999
COL2A1	217404_s_at	0.1245	0.2974	0.9999
F2RL1	206429_at	0.1245	0.2975	0.9999
RNF126	205748_s_at	0.1244	0.2976	0.9999
CHD4	201184_s_at	0.1244	0.2978	0.9999
RAC1	208640_at	0.1243	0.298	0.9999
DEFA5	207529_at	0.1243	0.2981	0.9999
C1QB	202953_at	0.1241	0.2988	0.9999
CCNG2	202770_s_at	0.1241	0.2989	0.9999
STC1	204597_x_at	0.1241	0.2989	0.9999
NULL	212933_x_at	0.124	0.2994	0.9999
USP25	220419_s_at	0.124	0.2996	0.9999
EPS8	202609_at	0.1239	0.2996	0.9999
NULL	210949_s_at	0.1239	0.2996	0.9999
CAST	212580_at	0.1239	0.2998	0.9999
GNAQ	202615_at	0.1239	0.2999	0.9999
NULL	203799_at	0.1239	0.3	0.9999
HNF1A	210515_at	0.1238	0.3001	0.9999
TMEM165	218095_s_at	0.1238	0.3002	0.9999
ATP6V0A2	205704_s_at	0.1238	0.3002	0.9999
ARPC2	208679_s_at	0.1238	0.3003	0.9999
GUK1	200075_s_at	0.1237	0.3005	0.9999
IDH3B	210014_x_at	0.1237	0.3007	0.9999
SMCR7L	204593_s_at	0.1235	0.3012	0.9999
CYP39A1	220432_s_at	0.1235	0.3013	0.9999
EHD1	222221_x_at	0.1235	0.3013	0.9999
PTBP3	214697_s_at	0.1235	0.3014	0.9999
SPCS3	221844_x_at	0.1235	0.3015	0.9999
MLX	217909_s_at	0.1234	0.3016	0.9999
IPO7	200992_at	0.1234	0.3017	0.9999
IRF8	204057_at	0.1234	0.3019	0.9999
ANKRD12	212286_at	0.1233	0.3021	0.9999
GPR137	219430_at	0.1233	0.3023	0.9999
PXMP2	219076_s_at	0.1232	0.3024	0.9999
FGFR1	207937_x_at	0.1232	0.3024	0.9999
APEX1	210027_s_at	0.1232	0.3024	0.9999
NAT2	206797_at	0.1232	0.3026	0.9999
EIF1AX	201019_s_at	0.1232	0.3027	0.9999
UBE2L3	200682_s_at	0.1231	0.3028	0.9999
RECQL	205091_x_at	0.1231	0.3028	0.9999
CEP68	212677_s_at	0.1231	0.3028	0.9999
ERLIN1	202444_s_at	0.1231	0.3029	0.9999
CHMP2B	202538_s_at	0.1231	0.303	0.9999
PHACTR1	213638_at	0.1231	0.303	0.9999
HMGN4	202579_x_at	0.1231	0.3031	0.9999
PSMB6	208827_at	0.1231	0.3031	0.9999
LYRM9	213195_at	0.123	0.3032	0.9999
ARL2BP	202092_s_at	0.123	0.3033	0.9999
[truncated: 20,287 more rows]
